# Supplementary material for: Digital support principles for sustained mathematics learning in disadvantaged students
Source: PLoS One. 2020 Oct 23;15(10):e0240609. doi: 10.1371/journal.pone.0240609 (PMC7584209; doi:10.1371/journal.pone.0240609)
Supplement: S3 File — studID (anonymized student id, numbers from 401 to 660); claID (anonymized classroom id, numbers from 1 to 15); grp (factor representing group, i.e., Scaffolded Curriculum, Curriculum, Traditional); sexC (student’s gender, (-0.5 = female; 0.5 = male); delayZ (standardized delay between posttest and follow-up, original M = 56 days, SD = 14); PreZ (standardized pretest outcome, original M = 2.28, SD = 2.02); itemID (item id, identifying items in the posttest and the follow-up); Time (0 = posttest, 1 = follow-up); Value (0 = wrong answer, 1 = correct answer). (CSV) [file pone.0240609.s003.csv]

studID	claID	grp	sexC	delayZ	PreZ	itemID	Time	value
401	1	Curriculum	-0.5	-0.523552455392599	0.879190212240344	A03	0	1
402	1	Curriculum	-0.5	-0.523552455392599	0.392104222079488	A03	0	0
404	1	Curriculum	-0.5	-0.523552455392599	0.392104222079488	A03	0	1
405	1	Curriculum	-0.5	-0.523552455392599	-0.0949817680813667	A03	0	1
406	1	Curriculum	-0.5	-0.523552455392599	-0.0949817680813667	A03	0	0
407	1	Curriculum	-0.5	-0.523552455392599	-1.06915374840308	A03	0	0
408	1	Curriculum	0.5	-0.523552455392599	0.879190212240344	A03	0	0
409	1	Curriculum	0.5	-0.523552455392599	-0.582067758242222	A03	0	0
410	1	Curriculum	0.5	-0.523552455392599	-0.338524763161794	A03	0	0
412	1	Curriculum	0.5	-0.523552455392599	3.31462016304462	A03	0	0
413	1	Curriculum	0.5	-0.523552455392599	-0.0949817680813667	A03	0	1
415	1	Curriculum	0.5	-0.523552455392599	-1.06915374840308	A03	0	1
416	1	Curriculum	0.5	-0.523552455392599	-1.06915374840308	A03	0	0
418	1	Curriculum	0.5	-0.523552455392599	1.85336219256205	A03	0	1
420	1	Curriculum	0.5	-0.523552455392599	0.392104222079488	A03	0	0
421	1	Curriculum	0.5	-0.523552455392599	-0.0949817680813667	A03	0	1
422	2	Traditional	-0.5	-0.523552455392599	-1.06915374840308	A03	0	0
423	2	Traditional	-0.5	-0.523552455392599	1.85336219256205	A03	0	1
424	2	Traditional	-0.5	-0.523552455392599	-1.06915374840308	A03	0	1
425	2	Traditional	-0.5	-0.523552455392599	-1.06915374840308	A03	0	1
426	2	Traditional	-0.5	-0.523552455392599	-1.06915374840308	A03	0	0
427	2	Traditional	-0.5	-0.523552455392599	-1.06915374840308	A03	0	0
428	2	Traditional	-0.5	-0.523552455392599	0.392104222079488	A03	0	1
429	2	Traditional	-0.5	-0.523552455392599	-1.06915374840308	A03	0	1
431	2	Traditional	-0.5	-0.523552455392599	0.879190212240344	A03	0	1
432	2	Traditional	0.5	-0.523552455392599	-0.582067758242222	A03	0	1
433	2	Traditional	0.5	-0.523552455392599	-0.582067758242222	A03	0	1
434	2	Traditional	0.5	-0.523552455392599	0.392104222079488	A03	0	1
435	2	Traditional	0.5	-0.523552455392599	-1.06915374840308	A03	0	0
437	2	Traditional	0.5	-0.523552455392599	-0.0949817680813667	A03	0	1
438	2	Traditional	0.5	-0.523552455392599	-1.06915374840308	A03	0	1
439	2	Traditional	0.5	-0.523552455392599	-0.582067758242222	A03	0	0
440	3	Scaffolded Curriculum	-0.5	-0.7412521586598	-0.0949817680813667	A03	0	1
441	3	Scaffolded Curriculum	0.5	-0.7412521586598	1.85336219256205	A03	0	1
442	3	Scaffolded Curriculum	-0.5	-0.7412521586598	-1.06915374840308	A03	0	0
443	3	Scaffolded Curriculum	-0.5	-0.7412521586598	-1.06915374840308	A03	0	1
444	3	Scaffolded Curriculum	0.5	-0.7412521586598	2.09690518764248	A03	0	1
445	3	Scaffolded Curriculum	0.5	-0.7412521586598	0.392104222079488	A03	0	0
446	3	Scaffolded Curriculum	-0.5	-0.7412521586598	1.85336219256205	A03	0	1
447	3	Scaffolded Curriculum	-0.5	-0.7412521586598	0.879190212240344	A03	0	0
448	3	Scaffolded Curriculum	0.5	-0.7412521586598	-1.06915374840308	A03	0	0
449	3	Scaffolded Curriculum	-0.5	-0.7412521586598	2.34044818272291	A03	0	1
450	3	Scaffolded Curriculum	0.5	-0.7412521586598	-0.0949817680813667	A03	0	0
451	3	Scaffolded Curriculum	0.5	-0.7412521586598	-1.06915374840308	A03	0	0
452	3	Scaffolded Curriculum	-0.5	-0.7412521586598	-0.582067758242222	A03	0	0
453	3	Scaffolded Curriculum	0.5	-0.7412521586598	-1.06915374840308	A03	0	1
454	3	Scaffolded Curriculum	0.5	-0.7412521586598	-1.06915374840308	A03	0	1
455	3	Scaffolded Curriculum	-0.5	-0.7412521586598	-1.06915374840308	A03	0	0
456	4	Scaffolded Curriculum	-0.5	0.202113222164737	-0.0949817680813667	A03	0	0
457	4	Scaffolded Curriculum	-0.5	0.202113222164737	-1.06915374840308	A03	0	1
458	4	Scaffolded Curriculum	0.5	0.202113222164737	-1.06915374840308	A03	0	0
459	4	Scaffolded Curriculum	-0.5	0.202113222164737	-0.0949817680813667	A03	0	0
460	4	Scaffolded Curriculum	-0.5	0.202113222164737	-1.06915374840308	A03	0	0
461	4	Scaffolded Curriculum	-0.5	0.202113222164737	-0.582067758242222	A03	0	0
462	4	Scaffolded Curriculum	-0.5	0.202113222164737	1.12273320732077	A03	0	1
463	4	Scaffolded Curriculum	-0.5	0.202113222164737	-0.582067758242222	A03	0	1
464	4	Scaffolded Curriculum	-0.5	0.202113222164737	-1.06915374840308	A03	0	0
465	4	Scaffolded Curriculum	0.5	0.202113222164737	1.3662762024012	A03	0	1
466	4	Scaffolded Curriculum	0.5	0.202113222164737	0.635647217159916	A03	0	0
467	4	Scaffolded Curriculum	0.5	0.202113222164737	-1.06915374840308	A03	0	0
468	4	Scaffolded Curriculum	0.5	0.202113222164737	0.879190212240344	A03	0	1
469	4	Scaffolded Curriculum	-0.5	0.202113222164737	-0.582067758242222	A03	0	1
471	4	Scaffolded Curriculum	-0.5	0.202113222164737	-0.582067758242222	A03	0	0
472	4	Scaffolded Curriculum	0.5	0.202113222164737	-0.582067758242222	A03	0	0
473	4	Scaffolded Curriculum	-0.5	0.202113222164737	-0.0949817680813667	A03	0	0
474	4	Scaffolded Curriculum	-0.5	0.202113222164737	-0.0949817680813667	A03	0	1
475	5	Curriculum	-0.5	-0.886385294171267	-1.06915374840308	A03	0	0
476	5	Curriculum	-0.5	-0.886385294171267	3.31462016304462	A03	0	0
478	5	Curriculum	-0.5	-0.886385294171267	-1.06915374840308	A03	0	1
479	5	Curriculum	-0.5	-0.886385294171267	-0.582067758242222	A03	0	1
480	5	Curriculum	-0.5	-0.886385294171267	0.392104222079488	A03	0	0
482	5	Curriculum	0.5	-0.886385294171267	1.3662762024012	A03	0	1
483	5	Curriculum	0.5	-0.886385294171267	-1.06915374840308	A03	0	0
484	5	Curriculum	0.5	-0.886385294171267	-0.0949817680813667	A03	0	1
486	5	Curriculum	0.5	-0.886385294171267	-0.0949817680813667	A03	0	0
487	5	Curriculum	0.5	-0.886385294171267	-1.06915374840308	A03	0	1
489	5	Curriculum	0.5	-0.886385294171267	0.635647217159916	A03	0	0
490	5	Curriculum	0.5	-0.886385294171267	-1.06915374840308	A03	0	0
491	5	Curriculum	0.5	-0.886385294171267	0.392104222079488	A03	0	0
492	5	Curriculum	-0.5	-0.886385294171267	-0.582067758242222	A03	0	1
493	6	Scaffolded Curriculum	0.5	-1.1766515651942	1.3662762024012	A03	0	1
494	6	Scaffolded Curriculum	0.5	-1.1766515651942	0.392104222079488	A03	0	0
495	6	Scaffolded Curriculum	-0.5	-1.1766515651942	-0.582067758242222	A03	0	1
496	6	Scaffolded Curriculum	0.5	-1.1766515651942	-0.0949817680813667	A03	0	1
497	6	Scaffolded Curriculum	-0.5	-1.1766515651942	-0.0949817680813667	A03	0	0
498	6	Scaffolded Curriculum	0.5	-1.1766515651942	0.392104222079488	A03	0	1
499	6	Scaffolded Curriculum	0.5	-1.1766515651942	0.879190212240344	A03	0	0
500	6	Scaffolded Curriculum	0.5	-1.1766515651942	0.879190212240344	A03	0	1
501	6	Scaffolded Curriculum	-0.5	-1.1766515651942	1.85336219256205	A03	0	1
502	6	Scaffolded Curriculum	0.5	-1.1766515651942	-0.582067758242222	A03	0	0
503	6	Scaffolded Curriculum	0.5	-1.1766515651942	1.85336219256205	A03	0	1
504	6	Scaffolded Curriculum	0.5	-1.1766515651942	0.879190212240344	A03	0	1
505	6	Scaffolded Curriculum	0.5	-1.1766515651942	-0.582067758242222	A03	0	1
506	6	Scaffolded Curriculum	-0.5	-1.1766515651942	0.879190212240344	A03	0	0
507	6	Scaffolded Curriculum	-0.5	-1.1766515651942	2.58399117780334	A03	0	0
508	6	Scaffolded Curriculum	0.5	-1.1766515651942	3.31462016304462	A03	0	1
509	6	Scaffolded Curriculum	-0.5	-1.1766515651942	0.392104222079488	A03	0	1
510	7	Traditional	0.5	-1.1766515651942	0.392104222079488	A03	0	0
511	7	Traditional	-0.5	-1.1766515651942	0.392104222079488	A03	0	1
512	7	Traditional	-0.5	-1.1766515651942	0.392104222079488	A03	0	1
513	7	Traditional	0.5	-1.1766515651942	-1.06915374840308	A03	0	0
514	7	Traditional	0.5	-1.1766515651942	-0.582067758242222	A03	0	0
515	7	Traditional	-0.5	-1.1766515651942	-0.0949817680813667	A03	0	1
516	7	Traditional	0.5	-1.1766515651942	-0.0949817680813667	A03	0	0
517	7	Traditional	-0.5	-1.1766515651942	2.34044818272291	A03	0	0
518	7	Traditional	0.5	-1.1766515651942	-0.0949817680813667	A03	0	1
519	7	Traditional	0.5	-1.1766515651942	-0.582067758242222	A03	0	0
520	7	Traditional	0.5	-1.1766515651942	-0.0949817680813667	A03	0	0
521	7	Traditional	-0.5	-1.1766515651942	0.392104222079488	A03	0	0
522	7	Traditional	-0.5	-1.1766515651942	-0.0949817680813667	A03	0	0
523	7	Traditional	-0.5	-1.1766515651942	-1.06915374840308	A03	0	1
524	7	Traditional	-0.5	-1.1766515651942	0.392104222079488	A03	0	0
525	8	Scaffolded Curriculum	0.5	1.50831144176794	0.879190212240344	A03	0	1
526	8	Scaffolded Curriculum	0.5	1.50831144176794	0.392104222079488	A03	0	0
528	8	Scaffolded Curriculum	0.5	1.50831144176794	-0.0949817680813667	A03	0	1
529	8	Scaffolded Curriculum	0.5	1.50831144176794	-1.06915374840308	A03	0	0
530	8	Scaffolded Curriculum	0.5	1.50831144176794	0.392104222079488	A03	0	0
531	8	Scaffolded Curriculum	0.5	1.50831144176794	1.60981919748163	A03	0	0
532	8	Scaffolded Curriculum	0.5	1.50831144176794	-0.582067758242222	A03	0	0
533	8	Scaffolded Curriculum	0.5	1.50831144176794	-0.0949817680813667	A03	0	0
534	8	Scaffolded Curriculum	0.5	1.50831144176794	-0.582067758242222	A03	0	0
535	8	Scaffolded Curriculum	0.5	1.50831144176794	0.392104222079488	A03	0	0
536	8	Scaffolded Curriculum	-0.5	1.50831144176794	-0.582067758242222	A03	0	0
537	8	Scaffolded Curriculum	0.5	1.50831144176794	-0.582067758242222	A03	0	1
538	8	Scaffolded Curriculum	0.5	1.50831144176794	0.879190212240344	A03	0	1
539	8	Scaffolded Curriculum	-0.5	1.50831144176794	0.392104222079488	A03	0	0
540	8	Scaffolded Curriculum	-0.5	1.50831144176794	-1.06915374840308	A03	0	0
541	8	Scaffolded Curriculum	-0.5	1.50831144176794	1.85336219256205	A03	0	1
542	8	Scaffolded Curriculum	0.5	1.50831144176794	-0.0949817680813667	A03	0	0
543	8	Scaffolded Curriculum	0.5	1.50831144176794	0.879190212240344	A03	0	0
544	8	Scaffolded Curriculum	-0.5	1.50831144176794	-0.582067758242222	A03	0	0
545	8	Scaffolded Curriculum	-0.5	1.50831144176794	-1.06915374840308	A03	0	1
546	8	Scaffolded Curriculum	0.5	1.50831144176794	-0.0949817680813667	A03	0	0
547	8	Scaffolded Curriculum	-0.5	1.50831144176794	-0.0949817680813667	A03	0	1
548	9	Curriculum	-0.5	1.50831144176794	0.392104222079488	A03	0	1
549	9	Curriculum	-0.5	1.50831144176794	-0.582067758242222	A03	0	0
550	9	Curriculum	-0.5	1.50831144176794	-0.0949817680813667	A03	0	0
551	9	Curriculum	-0.5	1.50831144176794	-0.0949817680813667	A03	0	0
552	9	Curriculum	-0.5	1.50831144176794	0.392104222079488	A03	0	1
553	9	Curriculum	-0.5	1.50831144176794	0.392104222079488	A03	0	0
554	9	Curriculum	-0.5	1.50831144176794	0.879190212240344	A03	0	1
556	9	Curriculum	0.5	1.50831144176794	-0.0949817680813667	A03	0	1
557	9	Curriculum	0.5	1.50831144176794	-1.06915374840308	A03	0	1
558	9	Curriculum	0.5	1.50831144176794	-0.582067758242222	A03	0	0
559	9	Curriculum	0.5	1.50831144176794	-0.582067758242222	A03	0	0
560	9	Curriculum	0.5	1.50831144176794	-0.0949817680813667	A03	0	1
561	9	Curriculum	0.5	1.50831144176794	0.392104222079488	A03	0	1
562	9	Curriculum	0.5	1.50831144176794	-0.582067758242222	A03	0	0
563	9	Curriculum	0.5	1.50831144176794	3.07107716796419	A03	0	0
565	9	Curriculum	0.5	1.50831144176794	-1.06915374840308	A03	0	0
566	9	Curriculum	0.5	1.50831144176794	0.148561226999061	A03	0	0
567	9	Curriculum	0.5	1.50831144176794	-0.582067758242222	A03	0	1
568	9	Curriculum	0.5	1.50831144176794	0.392104222079488	A03	0	0
569	9	Curriculum	0.5	1.50831144176794	-0.0949817680813667	A03	0	0
570	9	Curriculum	0.5	1.50831144176794	-0.582067758242222	A03	0	0
571	10	Traditional	-0.5	-1.10408499743847	-0.582067758242222	A03	0	0
572	10	Traditional	-0.5	-1.10408499743847	0.635647217159916	A03	0	1
573	10	Traditional	-0.5	-1.10408499743847	0.879190212240344	A03	0	0
574	10	Traditional	-0.5	-1.10408499743847	-1.06915374840308	A03	0	0
575	10	Traditional	-0.5	-1.10408499743847	-0.0949817680813667	A03	0	0
576	10	Traditional	-0.5	-1.10408499743847	0.392104222079488	A03	0	1
577	10	Traditional	-0.5	-1.10408499743847	0.635647217159916	A03	0	1
578	10	Traditional	-0.5	-1.10408499743847	0.392104222079488	A03	0	0
579	10	Traditional	-0.5	-1.10408499743847	-0.0949817680813667	A03	0	0
580	10	Traditional	0.5	-1.10408499743847	-0.0949817680813667	A03	0	1
581	10	Traditional	0.5	-1.10408499743847	0.392104222079488	A03	0	0
582	10	Traditional	0.5	-1.10408499743847	-0.0949817680813667	A03	0	0
583	10	Traditional	0.5	-1.10408499743847	0.635647217159916	A03	0	1
584	10	Traditional	0.5	-1.10408499743847	0.879190212240344	A03	0	1
585	10	Traditional	0.5	-1.10408499743847	1.85336219256205	A03	0	1
586	10	Traditional	0.5	-1.10408499743847	-1.06915374840308	A03	0	0
588	10	Traditional	0.5	-1.10408499743847	0.392104222079488	A03	0	1
589	10	Traditional	0.5	-1.10408499743847	-0.582067758242222	A03	0	0
590	10	Traditional	0.5	-1.10408499743847	-1.06915374840308	A03	0	1
591	10	Traditional	0.5	-1.10408499743847	-1.06915374840308	A03	0	1
592	10	Traditional	0.5	-1.10408499743847	-1.06915374840308	A03	0	0
593	11	Scaffolded Curriculum	0.5	1.00034546747781	-0.582067758242222	A03	0	1
594	11	Scaffolded Curriculum	-0.5	1.00034546747781	-0.582067758242222	A03	0	0
595	11	Scaffolded Curriculum	-0.5	1.00034546747781	-0.582067758242222	A03	0	1
596	11	Scaffolded Curriculum	-0.5	1.00034546747781	0.148561226999061	A03	0	1
597	11	Scaffolded Curriculum	0.5	1.00034546747781	1.60981919748163	A03	0	0
598	11	Scaffolded Curriculum	0.5	1.00034546747781	0.635647217159916	A03	0	1
599	11	Scaffolded Curriculum	0.5	1.00034546747781	2.34044818272291	A03	0	1
600	11	Scaffolded Curriculum	0.5	1.00034546747781	1.12273320732077	A03	0	0
601	11	Scaffolded Curriculum	-0.5	1.00034546747781	0.879190212240344	A03	0	0
602	11	Scaffolded Curriculum	0.5	1.00034546747781	-1.06915374840308	A03	0	0
603	11	Scaffolded Curriculum	-0.5	1.00034546747781	-1.06915374840308	A03	0	1
604	11	Scaffolded Curriculum	-0.5	1.00034546747781	-1.06915374840308	A03	0	1
605	11	Scaffolded Curriculum	0.5	1.00034546747781	0.392104222079488	A03	0	0
606	11	Scaffolded Curriculum	-0.5	1.00034546747781	-0.0949817680813667	A03	0	1
608	11	Scaffolded Curriculum	-0.5	1.00034546747781	-0.0949817680813667	A03	0	0
609	11	Scaffolded Curriculum	0.5	1.00034546747781	0.879190212240344	A03	0	1
610	11	Scaffolded Curriculum	-0.5	1.00034546747781	0.392104222079488	A03	0	0
611	11	Scaffolded Curriculum	0.5	1.00034546747781	0.879190212240344	A03	0	0
613	12	Curriculum	0.5	1.00034546747781	0.392104222079488	A03	0	1
614	12	Curriculum	0.5	1.00034546747781	1.3662762024012	A03	0	0
615	12	Curriculum	0.5	1.00034546747781	-1.06915374840308	A03	0	0
616	12	Curriculum	0.5	1.00034546747781	0.879190212240344	A03	0	0
617	12	Curriculum	0.5	1.00034546747781	-0.582067758242222	A03	0	1
618	12	Curriculum	0.5	1.00034546747781	-0.0949817680813667	A03	0	0
619	12	Curriculum	0.5	1.00034546747781	0.392104222079488	A03	0	1
620	12	Curriculum	0.5	1.00034546747781	-1.06915374840308	A03	0	1
621	12	Curriculum	-0.5	1.00034546747781	-1.06915374840308	A03	0	1
622	12	Curriculum	0.5	1.00034546747781	-1.06915374840308	A03	0	1
623	12	Curriculum	0.5	1.00034546747781	1.85336219256205	A03	0	0
626	12	Curriculum	-0.5	1.00034546747781	-0.582067758242222	A03	0	0
627	12	Curriculum	-0.5	1.00034546747781	-0.338524763161794	A03	0	1
628	12	Curriculum	0.5	1.00034546747781	-0.0949817680813667	A03	0	0
629	12	Curriculum	0.5	1.00034546747781	-0.0949817680813667	A03	0	0
630	12	Curriculum	0.5	1.00034546747781	0.392104222079488	A03	0	1
631	12	Curriculum	0.5	1.00034546747781	-1.06915374840308	A03	0	0
632	12	Curriculum	-0.5	1.00034546747781	-0.0949817680813667	A03	0	0
633	12	Curriculum	0.5	1.00034546747781	1.3662762024012	A03	0	0
634	12	Curriculum	-0.5	1.00034546747781	-0.0949817680813667	A03	0	0
635	13	Traditional	0.5	1.00034546747781	-0.338524763161794	A03	0	0
636	13	Traditional	0.5	1.00034546747781	-1.06915374840308	A03	0	0
637	13	Traditional	-0.5	1.00034546747781	-1.06915374840308	A03	0	0
638	13	Traditional	0.5	1.00034546747781	-0.0949817680813667	A03	0	1
639	13	Traditional	-0.5	1.00034546747781	-1.06915374840308	A03	0	1
640	13	Traditional	0.5	1.00034546747781	-0.338524763161794	A03	0	1
641	13	Traditional	0.5	1.00034546747781	-0.582067758242222	A03	0	1
642	13	Traditional	0.5	1.00034546747781	-1.06915374840308	A03	0	1
643	13	Traditional	0.5	1.00034546747781	0.635647217159916	A03	0	1
644	13	Traditional	0.5	1.00034546747781	-1.06915374840308	A03	0	0
645	13	Traditional	-0.5	1.00034546747781	-0.582067758242222	A03	0	0
647	13	Traditional	0.5	1.00034546747781	-0.582067758242222	A03	0	0
648	13	Traditional	-0.5	1.00034546747781	-1.06915374840308	A03	0	0
650	13	Traditional	0.5	1.00034546747781	-0.582067758242222	A03	0	0
651	13	Traditional	0.5	1.00034546747781	-1.06915374840308	A03	0	1
668	15	Scaffolded Curriculum	-0.5	-0.668685590904066	-1.06915374840308	A03	0	1
669	15	Scaffolded Curriculum	-0.5	-0.668685590904066	-1.06915374840308	A03	0	1
670	15	Scaffolded Curriculum	-0.5	-0.668685590904066	-0.338524763161794	A03	0	1
671	15	Scaffolded Curriculum	-0.5	-0.668685590904066	-0.0949817680813667	A03	0	1
672	15	Scaffolded Curriculum	-0.5	-0.668685590904066	0.392104222079488	A03	0	1
673	15	Scaffolded Curriculum	-0.5	-0.668685590904066	-1.06915374840308	A03	0	0
674	15	Scaffolded Curriculum	-0.5	-0.668685590904066	-1.06915374840308	A03	0	0
675	15	Scaffolded Curriculum	-0.5	-0.668685590904066	2.09690518764248	A03	0	1
676	15	Scaffolded Curriculum	0.5	-0.668685590904066	1.85336219256205	A03	0	1
677	15	Scaffolded Curriculum	0.5	-0.668685590904066	0.392104222079488	A03	0	0
678	15	Scaffolded Curriculum	0.5	-0.668685590904066	-1.06915374840308	A03	0	1
679	15	Scaffolded Curriculum	0.5	-0.668685590904066	0.879190212240344	A03	0	1
680	15	Scaffolded Curriculum	0.5	-0.668685590904066	-0.0949817680813667	A03	0	1
681	15	Scaffolded Curriculum	0.5	-0.668685590904066	1.3662762024012	A03	0	0
682	15	Scaffolded Curriculum	0.5	-0.668685590904066	-0.582067758242222	A03	0	0
683	15	Scaffolded Curriculum	0.5	-0.668685590904066	2.34044818272291	A03	0	0
684	16	Traditional	-0.5	-0.668685590904066	0.392104222079488	A03	0	1
685	16	Traditional	-0.5	-0.668685590904066	0.392104222079488	A03	0	1
686	16	Traditional	-0.5	-0.668685590904066	0.392104222079488	A03	0	0
687	16	Traditional	-0.5	-0.668685590904066	0.392104222079488	A03	0	0
688	16	Traditional	-0.5	-0.668685590904066	0.879190212240344	A03	0	0
689	16	Traditional	-0.5	-0.668685590904066	0.635647217159916	A03	0	1
690	16	Traditional	0.5	-0.668685590904066	1.85336219256205	A03	0	0
691	16	Traditional	0.5	-0.668685590904066	-0.0949817680813667	A03	0	1
692	16	Traditional	0.5	-0.668685590904066	0.879190212240344	A03	0	0
693	16	Traditional	0.5	-0.668685590904066	-1.06915374840308	A03	0	0
694	16	Traditional	0.5	-0.668685590904066	1.85336219256205	A03	0	0
695	16	Traditional	0.5	-0.668685590904066	1.85336219256205	A03	0	1
696	16	Traditional	0.5	-0.668685590904066	-0.582067758242222	A03	0	0
698	16	Traditional	0.5	-0.668685590904066	-0.0949817680813667	A03	0	0
699	16	Traditional	0.5	-0.668685590904066	1.3662762024012	A03	0	1
401	1	Curriculum	-0.5	-0.523552455392599	0.879190212240344	A05	0	1
402	1	Curriculum	-0.5	-0.523552455392599	0.392104222079488	A05	0	0
404	1	Curriculum	-0.5	-0.523552455392599	0.392104222079488	A05	0	0
405	1	Curriculum	-0.5	-0.523552455392599	-0.0949817680813667	A05	0	0
406	1	Curriculum	-0.5	-0.523552455392599	-0.0949817680813667	A05	0	1
407	1	Curriculum	-0.5	-0.523552455392599	-1.06915374840308	A05	0	0
408	1	Curriculum	0.5	-0.523552455392599	0.879190212240344	A05	0	0
409	1	Curriculum	0.5	-0.523552455392599	-0.582067758242222	A05	0	0
410	1	Curriculum	0.5	-0.523552455392599	-0.338524763161794	A05	0	1
412	1	Curriculum	0.5	-0.523552455392599	3.31462016304462	A05	0	0
413	1	Curriculum	0.5	-0.523552455392599	-0.0949817680813667	A05	0	0
415	1	Curriculum	0.5	-0.523552455392599	-1.06915374840308	A05	0	0
416	1	Curriculum	0.5	-0.523552455392599	-1.06915374840308	A05	0	0
418	1	Curriculum	0.5	-0.523552455392599	1.85336219256205	A05	0	0
420	1	Curriculum	0.5	-0.523552455392599	0.392104222079488	A05	0	0
421	1	Curriculum	0.5	-0.523552455392599	-0.0949817680813667	A05	0	1
422	2	Traditional	-0.5	-0.523552455392599	-1.06915374840308	A05	0	0
423	2	Traditional	-0.5	-0.523552455392599	1.85336219256205	A05	0	0
424	2	Traditional	-0.5	-0.523552455392599	-1.06915374840308	A05	0	1
425	2	Traditional	-0.5	-0.523552455392599	-1.06915374840308	A05	0	1
426	2	Traditional	-0.5	-0.523552455392599	-1.06915374840308	A05	0	0
427	2	Traditional	-0.5	-0.523552455392599	-1.06915374840308	A05	0	0
428	2	Traditional	-0.5	-0.523552455392599	0.392104222079488	A05	0	0
429	2	Traditional	-0.5	-0.523552455392599	-1.06915374840308	A05	0	0
431	2	Traditional	-0.5	-0.523552455392599	0.879190212240344	A05	0	0
432	2	Traditional	0.5	-0.523552455392599	-0.582067758242222	A05	0	0
433	2	Traditional	0.5	-0.523552455392599	-0.582067758242222	A05	0	0
434	2	Traditional	0.5	-0.523552455392599	0.392104222079488	A05	0	1
435	2	Traditional	0.5	-0.523552455392599	-1.06915374840308	A05	0	0
437	2	Traditional	0.5	-0.523552455392599	-0.0949817680813667	A05	0	0
438	2	Traditional	0.5	-0.523552455392599	-1.06915374840308	A05	0	0
439	2	Traditional	0.5	-0.523552455392599	-0.582067758242222	A05	0	1
440	3	Scaffolded Curriculum	-0.5	-0.7412521586598	-0.0949817680813667	A05	0	0
441	3	Scaffolded Curriculum	0.5	-0.7412521586598	1.85336219256205	A05	0	1
442	3	Scaffolded Curriculum	-0.5	-0.7412521586598	-1.06915374840308	A05	0	1
443	3	Scaffolded Curriculum	-0.5	-0.7412521586598	-1.06915374840308	A05	0	0
444	3	Scaffolded Curriculum	0.5	-0.7412521586598	2.09690518764248	A05	0	0
445	3	Scaffolded Curriculum	0.5	-0.7412521586598	0.392104222079488	A05	0	0
446	3	Scaffolded Curriculum	-0.5	-0.7412521586598	1.85336219256205	A05	0	1
447	3	Scaffolded Curriculum	-0.5	-0.7412521586598	0.879190212240344	A05	0	0
448	3	Scaffolded Curriculum	0.5	-0.7412521586598	-1.06915374840308	A05	0	0
449	3	Scaffolded Curriculum	-0.5	-0.7412521586598	2.34044818272291	A05	0	0
450	3	Scaffolded Curriculum	0.5	-0.7412521586598	-0.0949817680813667	A05	0	0
451	3	Scaffolded Curriculum	0.5	-0.7412521586598	-1.06915374840308	A05	0	0
452	3	Scaffolded Curriculum	-0.5	-0.7412521586598	-0.582067758242222	A05	0	0
453	3	Scaffolded Curriculum	0.5	-0.7412521586598	-1.06915374840308	A05	0	1
454	3	Scaffolded Curriculum	0.5	-0.7412521586598	-1.06915374840308	A05	0	0
455	3	Scaffolded Curriculum	-0.5	-0.7412521586598	-1.06915374840308	A05	0	1
456	4	Scaffolded Curriculum	-0.5	0.202113222164737	-0.0949817680813667	A05	0	0
457	4	Scaffolded Curriculum	-0.5	0.202113222164737	-1.06915374840308	A05	0	0
458	4	Scaffolded Curriculum	0.5	0.202113222164737	-1.06915374840308	A05	0	0
459	4	Scaffolded Curriculum	-0.5	0.202113222164737	-0.0949817680813667	A05	0	0
460	4	Scaffolded Curriculum	-0.5	0.202113222164737	-1.06915374840308	A05	0	0
461	4	Scaffolded Curriculum	-0.5	0.202113222164737	-0.582067758242222	A05	0	0
462	4	Scaffolded Curriculum	-0.5	0.202113222164737	1.12273320732077	A05	0	0
463	4	Scaffolded Curriculum	-0.5	0.202113222164737	-0.582067758242222	A05	0	0
464	4	Scaffolded Curriculum	-0.5	0.202113222164737	-1.06915374840308	A05	0	0
465	4	Scaffolded Curriculum	0.5	0.202113222164737	1.3662762024012	A05	0	0
466	4	Scaffolded Curriculum	0.5	0.202113222164737	0.635647217159916	A05	0	0
467	4	Scaffolded Curriculum	0.5	0.202113222164737	-1.06915374840308	A05	0	0
468	4	Scaffolded Curriculum	0.5	0.202113222164737	0.879190212240344	A05	0	0
469	4	Scaffolded Curriculum	-0.5	0.202113222164737	-0.582067758242222	A05	0	1
471	4	Scaffolded Curriculum	-0.5	0.202113222164737	-0.582067758242222	A05	0	0
472	4	Scaffolded Curriculum	0.5	0.202113222164737	-0.582067758242222	A05	0	0
473	4	Scaffolded Curriculum	-0.5	0.202113222164737	-0.0949817680813667	A05	0	0
474	4	Scaffolded Curriculum	-0.5	0.202113222164737	-0.0949817680813667	A05	0	1
475	5	Curriculum	-0.5	-0.886385294171267	-1.06915374840308	A05	0	0
476	5	Curriculum	-0.5	-0.886385294171267	3.31462016304462	A05	0	1
478	5	Curriculum	-0.5	-0.886385294171267	-1.06915374840308	A05	0	1
479	5	Curriculum	-0.5	-0.886385294171267	-0.582067758242222	A05	0	1
480	5	Curriculum	-0.5	-0.886385294171267	0.392104222079488	A05	0	0
482	5	Curriculum	0.5	-0.886385294171267	1.3662762024012	A05	0	1
483	5	Curriculum	0.5	-0.886385294171267	-1.06915374840308	A05	0	1
484	5	Curriculum	0.5	-0.886385294171267	-0.0949817680813667	A05	0	0
486	5	Curriculum	0.5	-0.886385294171267	-0.0949817680813667	A05	0	1
487	5	Curriculum	0.5	-0.886385294171267	-1.06915374840308	A05	0	1
489	5	Curriculum	0.5	-0.886385294171267	0.635647217159916	A05	0	1
490	5	Curriculum	0.5	-0.886385294171267	-1.06915374840308	A05	0	1
491	5	Curriculum	0.5	-0.886385294171267	0.392104222079488	A05	0	1
492	5	Curriculum	-0.5	-0.886385294171267	-0.582067758242222	A05	0	0
493	6	Scaffolded Curriculum	0.5	-1.1766515651942	1.3662762024012	A05	0	0
494	6	Scaffolded Curriculum	0.5	-1.1766515651942	0.392104222079488	A05	0	1
495	6	Scaffolded Curriculum	-0.5	-1.1766515651942	-0.582067758242222	A05	0	0
496	6	Scaffolded Curriculum	0.5	-1.1766515651942	-0.0949817680813667	A05	0	0
497	6	Scaffolded Curriculum	-0.5	-1.1766515651942	-0.0949817680813667	A05	0	1
498	6	Scaffolded Curriculum	0.5	-1.1766515651942	0.392104222079488	A05	0	1
499	6	Scaffolded Curriculum	0.5	-1.1766515651942	0.879190212240344	A05	0	0
500	6	Scaffolded Curriculum	0.5	-1.1766515651942	0.879190212240344	A05	0	1
501	6	Scaffolded Curriculum	-0.5	-1.1766515651942	1.85336219256205	A05	0	0
502	6	Scaffolded Curriculum	0.5	-1.1766515651942	-0.582067758242222	A05	0	0
503	6	Scaffolded Curriculum	0.5	-1.1766515651942	1.85336219256205	A05	0	1
504	6	Scaffolded Curriculum	0.5	-1.1766515651942	0.879190212240344	A05	0	1
505	6	Scaffolded Curriculum	0.5	-1.1766515651942	-0.582067758242222	A05	0	1
506	6	Scaffolded Curriculum	-0.5	-1.1766515651942	0.879190212240344	A05	0	0
507	6	Scaffolded Curriculum	-0.5	-1.1766515651942	2.58399117780334	A05	0	0
508	6	Scaffolded Curriculum	0.5	-1.1766515651942	3.31462016304462	A05	0	0
509	6	Scaffolded Curriculum	-0.5	-1.1766515651942	0.392104222079488	A05	0	0
510	7	Traditional	0.5	-1.1766515651942	0.392104222079488	A05	0	0
511	7	Traditional	-0.5	-1.1766515651942	0.392104222079488	A05	0	0
512	7	Traditional	-0.5	-1.1766515651942	0.392104222079488	A05	0	0
513	7	Traditional	0.5	-1.1766515651942	-1.06915374840308	A05	0	0
514	7	Traditional	0.5	-1.1766515651942	-0.582067758242222	A05	0	0
515	7	Traditional	-0.5	-1.1766515651942	-0.0949817680813667	A05	0	0
516	7	Traditional	0.5	-1.1766515651942	-0.0949817680813667	A05	0	1
517	7	Traditional	-0.5	-1.1766515651942	2.34044818272291	A05	0	0
518	7	Traditional	0.5	-1.1766515651942	-0.0949817680813667	A05	0	0
519	7	Traditional	0.5	-1.1766515651942	-0.582067758242222	A05	0	0
520	7	Traditional	0.5	-1.1766515651942	-0.0949817680813667	A05	0	0
521	7	Traditional	-0.5	-1.1766515651942	0.392104222079488	A05	0	0
522	7	Traditional	-0.5	-1.1766515651942	-0.0949817680813667	A05	0	0
523	7	Traditional	-0.5	-1.1766515651942	-1.06915374840308	A05	0	0
524	7	Traditional	-0.5	-1.1766515651942	0.392104222079488	A05	0	0
525	8	Scaffolded Curriculum	0.5	1.50831144176794	0.879190212240344	A05	0	0
526	8	Scaffolded Curriculum	0.5	1.50831144176794	0.392104222079488	A05	0	0
528	8	Scaffolded Curriculum	0.5	1.50831144176794	-0.0949817680813667	A05	0	0
529	8	Scaffolded Curriculum	0.5	1.50831144176794	-1.06915374840308	A05	0	0
530	8	Scaffolded Curriculum	0.5	1.50831144176794	0.392104222079488	A05	0	0
531	8	Scaffolded Curriculum	0.5	1.50831144176794	1.60981919748163	A05	0	0
532	8	Scaffolded Curriculum	0.5	1.50831144176794	-0.582067758242222	A05	0	0
533	8	Scaffolded Curriculum	0.5	1.50831144176794	-0.0949817680813667	A05	0	0
534	8	Scaffolded Curriculum	0.5	1.50831144176794	-0.582067758242222	A05	0	0
535	8	Scaffolded Curriculum	0.5	1.50831144176794	0.392104222079488	A05	0	0
536	8	Scaffolded Curriculum	-0.5	1.50831144176794	-0.582067758242222	A05	0	0
537	8	Scaffolded Curriculum	0.5	1.50831144176794	-0.582067758242222	A05	0	1
538	8	Scaffolded Curriculum	0.5	1.50831144176794	0.879190212240344	A05	0	1
539	8	Scaffolded Curriculum	-0.5	1.50831144176794	0.392104222079488	A05	0	0
540	8	Scaffolded Curriculum	-0.5	1.50831144176794	-1.06915374840308	A05	0	0
541	8	Scaffolded Curriculum	-0.5	1.50831144176794	1.85336219256205	A05	0	1
542	8	Scaffolded Curriculum	0.5	1.50831144176794	-0.0949817680813667	A05	0	0
543	8	Scaffolded Curriculum	0.5	1.50831144176794	0.879190212240344	A05	0	0
544	8	Scaffolded Curriculum	-0.5	1.50831144176794	-0.582067758242222	A05	0	0
545	8	Scaffolded Curriculum	-0.5	1.50831144176794	-1.06915374840308	A05	0	0
546	8	Scaffolded Curriculum	0.5	1.50831144176794	-0.0949817680813667	A05	0	0
547	8	Scaffolded Curriculum	-0.5	1.50831144176794	-0.0949817680813667	A05	0	0
548	9	Curriculum	-0.5	1.50831144176794	0.392104222079488	A05	0	0
549	9	Curriculum	-0.5	1.50831144176794	-0.582067758242222	A05	0	0
550	9	Curriculum	-0.5	1.50831144176794	-0.0949817680813667	A05	0	0
551	9	Curriculum	-0.5	1.50831144176794	-0.0949817680813667	A05	0	0
552	9	Curriculum	-0.5	1.50831144176794	0.392104222079488	A05	0	0
553	9	Curriculum	-0.5	1.50831144176794	0.392104222079488	A05	0	0
554	9	Curriculum	-0.5	1.50831144176794	0.879190212240344	A05	0	1
556	9	Curriculum	0.5	1.50831144176794	-0.0949817680813667	A05	0	0
557	9	Curriculum	0.5	1.50831144176794	-1.06915374840308	A05	0	0
558	9	Curriculum	0.5	1.50831144176794	-0.582067758242222	A05	0	1
559	9	Curriculum	0.5	1.50831144176794	-0.582067758242222	A05	0	0
560	9	Curriculum	0.5	1.50831144176794	-0.0949817680813667	A05	0	0
561	9	Curriculum	0.5	1.50831144176794	0.392104222079488	A05	0	0
562	9	Curriculum	0.5	1.50831144176794	-0.582067758242222	A05	0	0
563	9	Curriculum	0.5	1.50831144176794	3.07107716796419	A05	0	0
565	9	Curriculum	0.5	1.50831144176794	-1.06915374840308	A05	0	0
566	9	Curriculum	0.5	1.50831144176794	0.148561226999061	A05	0	0
567	9	Curriculum	0.5	1.50831144176794	-0.582067758242222	A05	0	0
568	9	Curriculum	0.5	1.50831144176794	0.392104222079488	A05	0	0
569	9	Curriculum	0.5	1.50831144176794	-0.0949817680813667	A05	0	0
570	9	Curriculum	0.5	1.50831144176794	-0.582067758242222	A05	0	0
571	10	Traditional	-0.5	-1.10408499743847	-0.582067758242222	A05	0	0
572	10	Traditional	-0.5	-1.10408499743847	0.635647217159916	A05	0	0
573	10	Traditional	-0.5	-1.10408499743847	0.879190212240344	A05	0	1
574	10	Traditional	-0.5	-1.10408499743847	-1.06915374840308	A05	0	1
575	10	Traditional	-0.5	-1.10408499743847	-0.0949817680813667	A05	0	0
576	10	Traditional	-0.5	-1.10408499743847	0.392104222079488	A05	0	0
577	10	Traditional	-0.5	-1.10408499743847	0.635647217159916	A05	0	0
578	10	Traditional	-0.5	-1.10408499743847	0.392104222079488	A05	0	1
579	10	Traditional	-0.5	-1.10408499743847	-0.0949817680813667	A05	0	0
580	10	Traditional	0.5	-1.10408499743847	-0.0949817680813667	A05	0	0
581	10	Traditional	0.5	-1.10408499743847	0.392104222079488	A05	0	0
582	10	Traditional	0.5	-1.10408499743847	-0.0949817680813667	A05	0	1
583	10	Traditional	0.5	-1.10408499743847	0.635647217159916	A05	0	0
584	10	Traditional	0.5	-1.10408499743847	0.879190212240344	A05	0	0
585	10	Traditional	0.5	-1.10408499743847	1.85336219256205	A05	0	1
586	10	Traditional	0.5	-1.10408499743847	-1.06915374840308	A05	0	1
588	10	Traditional	0.5	-1.10408499743847	0.392104222079488	A05	0	0
589	10	Traditional	0.5	-1.10408499743847	-0.582067758242222	A05	0	0
590	10	Traditional	0.5	-1.10408499743847	-1.06915374840308	A05	0	0
591	10	Traditional	0.5	-1.10408499743847	-1.06915374840308	A05	0	0
592	10	Traditional	0.5	-1.10408499743847	-1.06915374840308	A05	0	0
593	11	Scaffolded Curriculum	0.5	1.00034546747781	-0.582067758242222	A05	0	0
594	11	Scaffolded Curriculum	-0.5	1.00034546747781	-0.582067758242222	A05	0	0
595	11	Scaffolded Curriculum	-0.5	1.00034546747781	-0.582067758242222	A05	0	0
596	11	Scaffolded Curriculum	-0.5	1.00034546747781	0.148561226999061	A05	0	0
597	11	Scaffolded Curriculum	0.5	1.00034546747781	1.60981919748163	A05	0	1
598	11	Scaffolded Curriculum	0.5	1.00034546747781	0.635647217159916	A05	0	0
599	11	Scaffolded Curriculum	0.5	1.00034546747781	2.34044818272291	A05	0	1
600	11	Scaffolded Curriculum	0.5	1.00034546747781	1.12273320732077	A05	0	0
601	11	Scaffolded Curriculum	-0.5	1.00034546747781	0.879190212240344	A05	0	0
602	11	Scaffolded Curriculum	0.5	1.00034546747781	-1.06915374840308	A05	0	1
603	11	Scaffolded Curriculum	-0.5	1.00034546747781	-1.06915374840308	A05	0	1
604	11	Scaffolded Curriculum	-0.5	1.00034546747781	-1.06915374840308	A05	0	1
605	11	Scaffolded Curriculum	0.5	1.00034546747781	0.392104222079488	A05	0	0
606	11	Scaffolded Curriculum	-0.5	1.00034546747781	-0.0949817680813667	A05	0	1
608	11	Scaffolded Curriculum	-0.5	1.00034546747781	-0.0949817680813667	A05	0	1
609	11	Scaffolded Curriculum	0.5	1.00034546747781	0.879190212240344	A05	0	0
610	11	Scaffolded Curriculum	-0.5	1.00034546747781	0.392104222079488	A05	0	0
611	11	Scaffolded Curriculum	0.5	1.00034546747781	0.879190212240344	A05	0	0
613	12	Curriculum	0.5	1.00034546747781	0.392104222079488	A05	0	0
614	12	Curriculum	0.5	1.00034546747781	1.3662762024012	A05	0	0
615	12	Curriculum	0.5	1.00034546747781	-1.06915374840308	A05	0	0
616	12	Curriculum	0.5	1.00034546747781	0.879190212240344	A05	0	0
617	12	Curriculum	0.5	1.00034546747781	-0.582067758242222	A05	0	1
618	12	Curriculum	0.5	1.00034546747781	-0.0949817680813667	A05	0	0
619	12	Curriculum	0.5	1.00034546747781	0.392104222079488	A05	0	0
620	12	Curriculum	0.5	1.00034546747781	-1.06915374840308	A05	0	0
621	12	Curriculum	-0.5	1.00034546747781	-1.06915374840308	A05	0	1
622	12	Curriculum	0.5	1.00034546747781	-1.06915374840308	A05	0	0
623	12	Curriculum	0.5	1.00034546747781	1.85336219256205	A05	0	0
626	12	Curriculum	-0.5	1.00034546747781	-0.582067758242222	A05	0	1
627	12	Curriculum	-0.5	1.00034546747781	-0.338524763161794	A05	0	0
628	12	Curriculum	0.5	1.00034546747781	-0.0949817680813667	A05	0	0
629	12	Curriculum	0.5	1.00034546747781	-0.0949817680813667	A05	0	0
630	12	Curriculum	0.5	1.00034546747781	0.392104222079488	A05	0	1
631	12	Curriculum	0.5	1.00034546747781	-1.06915374840308	A05	0	0
632	12	Curriculum	-0.5	1.00034546747781	-0.0949817680813667	A05	0	0
633	12	Curriculum	0.5	1.00034546747781	1.3662762024012	A05	0	0
634	12	Curriculum	-0.5	1.00034546747781	-0.0949817680813667	A05	0	1
635	13	Traditional	0.5	1.00034546747781	-0.338524763161794	A05	0	0
636	13	Traditional	0.5	1.00034546747781	-1.06915374840308	A05	0	0
637	13	Traditional	-0.5	1.00034546747781	-1.06915374840308	A05	0	0
638	13	Traditional	0.5	1.00034546747781	-0.0949817680813667	A05	0	0
639	13	Traditional	-0.5	1.00034546747781	-1.06915374840308	A05	0	0
640	13	Traditional	0.5	1.00034546747781	-0.338524763161794	A05	0	0
641	13	Traditional	0.5	1.00034546747781	-0.582067758242222	A05	0	1
642	13	Traditional	0.5	1.00034546747781	-1.06915374840308	A05	0	0
643	13	Traditional	0.5	1.00034546747781	0.635647217159916	A05	0	0
644	13	Traditional	0.5	1.00034546747781	-1.06915374840308	A05	0	0
645	13	Traditional	-0.5	1.00034546747781	-0.582067758242222	A05	0	1
647	13	Traditional	0.5	1.00034546747781	-0.582067758242222	A05	0	0
648	13	Traditional	-0.5	1.00034546747781	-1.06915374840308	A05	0	0
650	13	Traditional	0.5	1.00034546747781	-0.582067758242222	A05	0	0
651	13	Traditional	0.5	1.00034546747781	-1.06915374840308	A05	0	0
668	15	Scaffolded Curriculum	-0.5	-0.668685590904066	-1.06915374840308	A05	0	0
669	15	Scaffolded Curriculum	-0.5	-0.668685590904066	-1.06915374840308	A05	0	0
670	15	Scaffolded Curriculum	-0.5	-0.668685590904066	-0.338524763161794	A05	0	1
671	15	Scaffolded Curriculum	-0.5	-0.668685590904066	-0.0949817680813667	A05	0	1
672	15	Scaffolded Curriculum	-0.5	-0.668685590904066	0.392104222079488	A05	0	0
673	15	Scaffolded Curriculum	-0.5	-0.668685590904066	-1.06915374840308	A05	0	1
674	15	Scaffolded Curriculum	-0.5	-0.668685590904066	-1.06915374840308	A05	0	0
675	15	Scaffolded Curriculum	-0.5	-0.668685590904066	2.09690518764248	A05	0	1
676	15	Scaffolded Curriculum	0.5	-0.668685590904066	1.85336219256205	A05	0	0
677	15	Scaffolded Curriculum	0.5	-0.668685590904066	0.392104222079488	A05	0	0
678	15	Scaffolded Curriculum	0.5	-0.668685590904066	-1.06915374840308	A05	0	1
679	15	Scaffolded Curriculum	0.5	-0.668685590904066	0.879190212240344	A05	0	0
680	15	Scaffolded Curriculum	0.5	-0.668685590904066	-0.0949817680813667	A05	0	0
681	15	Scaffolded Curriculum	0.5	-0.668685590904066	1.3662762024012	A05	0	1
682	15	Scaffolded Curriculum	0.5	-0.668685590904066	-0.582067758242222	A05	0	0
683	15	Scaffolded Curriculum	0.5	-0.668685590904066	2.34044818272291	A05	0	0
684	16	Traditional	-0.5	-0.668685590904066	0.392104222079488	A05	0	1
685	16	Traditional	-0.5	-0.668685590904066	0.392104222079488	A05	0	0
686	16	Traditional	-0.5	-0.668685590904066	0.392104222079488	A05	0	0
687	16	Traditional	-0.5	-0.668685590904066	0.392104222079488	A05	0	0
688	16	Traditional	-0.5	-0.668685590904066	0.879190212240344	A05	0	0
689	16	Traditional	-0.5	-0.668685590904066	0.635647217159916	A05	0	1
690	16	Traditional	0.5	-0.668685590904066	1.85336219256205	A05	0	0
691	16	Traditional	0.5	-0.668685590904066	-0.0949817680813667	A05	0	0
692	16	Traditional	0.5	-0.668685590904066	0.879190212240344	A05	0	0
693	16	Traditional	0.5	-0.668685590904066	-1.06915374840308	A05	0	0
694	16	Traditional	0.5	-0.668685590904066	1.85336219256205	A05	0	0
695	16	Traditional	0.5	-0.668685590904066	1.85336219256205	A05	0	0
696	16	Traditional	0.5	-0.668685590904066	-0.582067758242222	A05	0	0
698	16	Traditional	0.5	-0.668685590904066	-0.0949817680813667	A05	0	0
699	16	Traditional	0.5	-0.668685590904066	1.3662762024012	A05	0	1
401	1	Curriculum	-0.5	-0.523552455392599	0.879190212240344	A07a	0	0
402	1	Curriculum	-0.5	-0.523552455392599	0.392104222079488	A07a	0	0
404	1	Curriculum	-0.5	-0.523552455392599	0.392104222079488	A07a	0	0
405	1	Curriculum	-0.5	-0.523552455392599	-0.0949817680813667	A07a	0	0
406	1	Curriculum	-0.5	-0.523552455392599	-0.0949817680813667	A07a	0	1
407	1	Curriculum	-0.5	-0.523552455392599	-1.06915374840308	A07a	0	0
408	1	Curriculum	0.5	-0.523552455392599	0.879190212240344	A07a	0	1
409	1	Curriculum	0.5	-0.523552455392599	-0.582067758242222	A07a	0	0
410	1	Curriculum	0.5	-0.523552455392599	-0.338524763161794	A07a	0	0
412	1	Curriculum	0.5	-0.523552455392599	3.31462016304462	A07a	0	0
413	1	Curriculum	0.5	-0.523552455392599	-0.0949817680813667	A07a	0	0
415	1	Curriculum	0.5	-0.523552455392599	-1.06915374840308	A07a	0	1
416	1	Curriculum	0.5	-0.523552455392599	-1.06915374840308	A07a	0	0
418	1	Curriculum	0.5	-0.523552455392599	1.85336219256205	A07a	0	1
420	1	Curriculum	0.5	-0.523552455392599	0.392104222079488	A07a	0	0
421	1	Curriculum	0.5	-0.523552455392599	-0.0949817680813667	A07a	0	1
422	2	Traditional	-0.5	-0.523552455392599	-1.06915374840308	A07a	0	0
423	2	Traditional	-0.5	-0.523552455392599	1.85336219256205	A07a	0	0
424	2	Traditional	-0.5	-0.523552455392599	-1.06915374840308	A07a	0	1
425	2	Traditional	-0.5	-0.523552455392599	-1.06915374840308	A07a	0	0
426	2	Traditional	-0.5	-0.523552455392599	-1.06915374840308	A07a	0	0
427	2	Traditional	-0.5	-0.523552455392599	-1.06915374840308	A07a	0	0
428	2	Traditional	-0.5	-0.523552455392599	0.392104222079488	A07a	0	0
429	2	Traditional	-0.5	-0.523552455392599	-1.06915374840308	A07a	0	0
431	2	Traditional	-0.5	-0.523552455392599	0.879190212240344	A07a	0	0
432	2	Traditional	0.5	-0.523552455392599	-0.582067758242222	A07a	0	1
433	2	Traditional	0.5	-0.523552455392599	-0.582067758242222	A07a	0	0
434	2	Traditional	0.5	-0.523552455392599	0.392104222079488	A07a	0	0
435	2	Traditional	0.5	-0.523552455392599	-1.06915374840308	A07a	0	0
437	2	Traditional	0.5	-0.523552455392599	-0.0949817680813667	A07a	0	0
438	2	Traditional	0.5	-0.523552455392599	-1.06915374840308	A07a	0	0
439	2	Traditional	0.5	-0.523552455392599	-0.582067758242222	A07a	0	0
440	3	Scaffolded Curriculum	-0.5	-0.7412521586598	-0.0949817680813667	A07a	0	1
441	3	Scaffolded Curriculum	0.5	-0.7412521586598	1.85336219256205	A07a	0	1
442	3	Scaffolded Curriculum	-0.5	-0.7412521586598	-1.06915374840308	A07a	0	1
443	3	Scaffolded Curriculum	-0.5	-0.7412521586598	-1.06915374840308	A07a	0	0
444	3	Scaffolded Curriculum	0.5	-0.7412521586598	2.09690518764248	A07a	0	0
445	3	Scaffolded Curriculum	0.5	-0.7412521586598	0.392104222079488	A07a	0	1
446	3	Scaffolded Curriculum	-0.5	-0.7412521586598	1.85336219256205	A07a	0	0
447	3	Scaffolded Curriculum	-0.5	-0.7412521586598	0.879190212240344	A07a	0	0
448	3	Scaffolded Curriculum	0.5	-0.7412521586598	-1.06915374840308	A07a	0	1
449	3	Scaffolded Curriculum	-0.5	-0.7412521586598	2.34044818272291	A07a	0	0
450	3	Scaffolded Curriculum	0.5	-0.7412521586598	-0.0949817680813667	A07a	0	0
451	3	Scaffolded Curriculum	0.5	-0.7412521586598	-1.06915374840308	A07a	0	0
452	3	Scaffolded Curriculum	-0.5	-0.7412521586598	-0.582067758242222	A07a	0	0
453	3	Scaffolded Curriculum	0.5	-0.7412521586598	-1.06915374840308	A07a	0	0
454	3	Scaffolded Curriculum	0.5	-0.7412521586598	-1.06915374840308	A07a	0	0
455	3	Scaffolded Curriculum	-0.5	-0.7412521586598	-1.06915374840308	A07a	0	0
456	4	Scaffolded Curriculum	-0.5	0.202113222164737	-0.0949817680813667	A07a	0	0
457	4	Scaffolded Curriculum	-0.5	0.202113222164737	-1.06915374840308	A07a	0	1
458	4	Scaffolded Curriculum	0.5	0.202113222164737	-1.06915374840308	A07a	0	0
459	4	Scaffolded Curriculum	-0.5	0.202113222164737	-0.0949817680813667	A07a	0	1
460	4	Scaffolded Curriculum	-0.5	0.202113222164737	-1.06915374840308	A07a	0	1
461	4	Scaffolded Curriculum	-0.5	0.202113222164737	-0.582067758242222	A07a	0	0
462	4	Scaffolded Curriculum	-0.5	0.202113222164737	1.12273320732077	A07a	0	0
463	4	Scaffolded Curriculum	-0.5	0.202113222164737	-0.582067758242222	A07a	0	0
464	4	Scaffolded Curriculum	-0.5	0.202113222164737	-1.06915374840308	A07a	0	0
465	4	Scaffolded Curriculum	0.5	0.202113222164737	1.3662762024012	A07a	0	1
466	4	Scaffolded Curriculum	0.5	0.202113222164737	0.635647217159916	A07a	0	1
467	4	Scaffolded Curriculum	0.5	0.202113222164737	-1.06915374840308	A07a	0	0
468	4	Scaffolded Curriculum	0.5	0.202113222164737	0.879190212240344	A07a	0	1
469	4	Scaffolded Curriculum	-0.5	0.202113222164737	-0.582067758242222	A07a	0	1
471	4	Scaffolded Curriculum	-0.5	0.202113222164737	-0.582067758242222	A07a	0	1
472	4	Scaffolded Curriculum	0.5	0.202113222164737	-0.582067758242222	A07a	0	0
473	4	Scaffolded Curriculum	-0.5	0.202113222164737	-0.0949817680813667	A07a	0	1
474	4	Scaffolded Curriculum	-0.5	0.202113222164737	-0.0949817680813667	A07a	0	1
475	5	Curriculum	-0.5	-0.886385294171267	-1.06915374840308	A07a	0	1
476	5	Curriculum	-0.5	-0.886385294171267	3.31462016304462	A07a	0	1
478	5	Curriculum	-0.5	-0.886385294171267	-1.06915374840308	A07a	0	1
479	5	Curriculum	-0.5	-0.886385294171267	-0.582067758242222	A07a	0	1
480	5	Curriculum	-0.5	-0.886385294171267	0.392104222079488	A07a	0	1
482	5	Curriculum	0.5	-0.886385294171267	1.3662762024012	A07a	0	1
483	5	Curriculum	0.5	-0.886385294171267	-1.06915374840308	A07a	0	1
484	5	Curriculum	0.5	-0.886385294171267	-0.0949817680813667	A07a	0	1
486	5	Curriculum	0.5	-0.886385294171267	-0.0949817680813667	A07a	0	1
487	5	Curriculum	0.5	-0.886385294171267	-1.06915374840308	A07a	0	0
489	5	Curriculum	0.5	-0.886385294171267	0.635647217159916	A07a	0	1
490	5	Curriculum	0.5	-0.886385294171267	-1.06915374840308	A07a	0	1
491	5	Curriculum	0.5	-0.886385294171267	0.392104222079488	A07a	0	0
492	5	Curriculum	-0.5	-0.886385294171267	-0.582067758242222	A07a	0	1
493	6	Scaffolded Curriculum	0.5	-1.1766515651942	1.3662762024012	A07a	0	1
494	6	Scaffolded Curriculum	0.5	-1.1766515651942	0.392104222079488	A07a	0	0
495	6	Scaffolded Curriculum	-0.5	-1.1766515651942	-0.582067758242222	A07a	0	0
496	6	Scaffolded Curriculum	0.5	-1.1766515651942	-0.0949817680813667	A07a	0	1
497	6	Scaffolded Curriculum	-0.5	-1.1766515651942	-0.0949817680813667	A07a	0	0
498	6	Scaffolded Curriculum	0.5	-1.1766515651942	0.392104222079488	A07a	0	1
499	6	Scaffolded Curriculum	0.5	-1.1766515651942	0.879190212240344	A07a	0	1
500	6	Scaffolded Curriculum	0.5	-1.1766515651942	0.879190212240344	A07a	0	0
501	6	Scaffolded Curriculum	-0.5	-1.1766515651942	1.85336219256205	A07a	0	1
502	6	Scaffolded Curriculum	0.5	-1.1766515651942	-0.582067758242222	A07a	0	0
503	6	Scaffolded Curriculum	0.5	-1.1766515651942	1.85336219256205	A07a	0	0
504	6	Scaffolded Curriculum	0.5	-1.1766515651942	0.879190212240344	A07a	0	1
505	6	Scaffolded Curriculum	0.5	-1.1766515651942	-0.582067758242222	A07a	0	0
506	6	Scaffolded Curriculum	-0.5	-1.1766515651942	0.879190212240344	A07a	0	0
507	6	Scaffolded Curriculum	-0.5	-1.1766515651942	2.58399117780334	A07a	0	0
508	6	Scaffolded Curriculum	0.5	-1.1766515651942	3.31462016304462	A07a	0	1
509	6	Scaffolded Curriculum	-0.5	-1.1766515651942	0.392104222079488	A07a	0	1
510	7	Traditional	0.5	-1.1766515651942	0.392104222079488	A07a	0	1
511	7	Traditional	-0.5	-1.1766515651942	0.392104222079488	A07a	0	0
512	7	Traditional	-0.5	-1.1766515651942	0.392104222079488	A07a	0	0
513	7	Traditional	0.5	-1.1766515651942	-1.06915374840308	A07a	0	1
514	7	Traditional	0.5	-1.1766515651942	-0.582067758242222	A07a	0	0
515	7	Traditional	-0.5	-1.1766515651942	-0.0949817680813667	A07a	0	1
516	7	Traditional	0.5	-1.1766515651942	-0.0949817680813667	A07a	0	0
517	7	Traditional	-0.5	-1.1766515651942	2.34044818272291	A07a	0	0
518	7	Traditional	0.5	-1.1766515651942	-0.0949817680813667	A07a	0	0
519	7	Traditional	0.5	-1.1766515651942	-0.582067758242222	A07a	0	0
520	7	Traditional	0.5	-1.1766515651942	-0.0949817680813667	A07a	0	0
521	7	Traditional	-0.5	-1.1766515651942	0.392104222079488	A07a	0	0
522	7	Traditional	-0.5	-1.1766515651942	-0.0949817680813667	A07a	0	0
523	7	Traditional	-0.5	-1.1766515651942	-1.06915374840308	A07a	0	0
524	7	Traditional	-0.5	-1.1766515651942	0.392104222079488	A07a	0	1
525	8	Scaffolded Curriculum	0.5	1.50831144176794	0.879190212240344	A07a	0	0
526	8	Scaffolded Curriculum	0.5	1.50831144176794	0.392104222079488	A07a	0	0
528	8	Scaffolded Curriculum	0.5	1.50831144176794	-0.0949817680813667	A07a	0	0
529	8	Scaffolded Curriculum	0.5	1.50831144176794	-1.06915374840308	A07a	0	0
530	8	Scaffolded Curriculum	0.5	1.50831144176794	0.392104222079488	A07a	0	1
531	8	Scaffolded Curriculum	0.5	1.50831144176794	1.60981919748163	A07a	0	1
532	8	Scaffolded Curriculum	0.5	1.50831144176794	-0.582067758242222	A07a	0	1
533	8	Scaffolded Curriculum	0.5	1.50831144176794	-0.0949817680813667	A07a	0	0
534	8	Scaffolded Curriculum	0.5	1.50831144176794	-0.582067758242222	A07a	0	0
535	8	Scaffolded Curriculum	0.5	1.50831144176794	0.392104222079488	A07a	0	0
536	8	Scaffolded Curriculum	-0.5	1.50831144176794	-0.582067758242222	A07a	0	1
537	8	Scaffolded Curriculum	0.5	1.50831144176794	-0.582067758242222	A07a	0	0
538	8	Scaffolded Curriculum	0.5	1.50831144176794	0.879190212240344	A07a	0	0
539	8	Scaffolded Curriculum	-0.5	1.50831144176794	0.392104222079488	A07a	0	0
540	8	Scaffolded Curriculum	-0.5	1.50831144176794	-1.06915374840308	A07a	0	1
541	8	Scaffolded Curriculum	-0.5	1.50831144176794	1.85336219256205	A07a	0	1
542	8	Scaffolded Curriculum	0.5	1.50831144176794	-0.0949817680813667	A07a	0	0
543	8	Scaffolded Curriculum	0.5	1.50831144176794	0.879190212240344	A07a	0	0
544	8	Scaffolded Curriculum	-0.5	1.50831144176794	-0.582067758242222	A07a	0	1
545	8	Scaffolded Curriculum	-0.5	1.50831144176794	-1.06915374840308	A07a	0	0
546	8	Scaffolded Curriculum	0.5	1.50831144176794	-0.0949817680813667	A07a	0	1
547	8	Scaffolded Curriculum	-0.5	1.50831144176794	-0.0949817680813667	A07a	0	0
548	9	Curriculum	-0.5	1.50831144176794	0.392104222079488	A07a	0	0
549	9	Curriculum	-0.5	1.50831144176794	-0.582067758242222	A07a	0	0
550	9	Curriculum	-0.5	1.50831144176794	-0.0949817680813667	A07a	0	0
551	9	Curriculum	-0.5	1.50831144176794	-0.0949817680813667	A07a	0	0
552	9	Curriculum	-0.5	1.50831144176794	0.392104222079488	A07a	0	0
553	9	Curriculum	-0.5	1.50831144176794	0.392104222079488	A07a	0	1
554	9	Curriculum	-0.5	1.50831144176794	0.879190212240344	A07a	0	0
556	9	Curriculum	0.5	1.50831144176794	-0.0949817680813667	A07a	0	0
557	9	Curriculum	0.5	1.50831144176794	-1.06915374840308	A07a	0	0
558	9	Curriculum	0.5	1.50831144176794	-0.582067758242222	A07a	0	0
559	9	Curriculum	0.5	1.50831144176794	-0.582067758242222	A07a	0	0
560	9	Curriculum	0.5	1.50831144176794	-0.0949817680813667	A07a	0	0
561	9	Curriculum	0.5	1.50831144176794	0.392104222079488	A07a	0	0
562	9	Curriculum	0.5	1.50831144176794	-0.582067758242222	A07a	0	0
563	9	Curriculum	0.5	1.50831144176794	3.07107716796419	A07a	0	0
565	9	Curriculum	0.5	1.50831144176794	-1.06915374840308	A07a	0	1
566	9	Curriculum	0.5	1.50831144176794	0.148561226999061	A07a	0	0
567	9	Curriculum	0.5	1.50831144176794	-0.582067758242222	A07a	0	0
568	9	Curriculum	0.5	1.50831144176794	0.392104222079488	A07a	0	0
569	9	Curriculum	0.5	1.50831144176794	-0.0949817680813667	A07a	0	0
570	9	Curriculum	0.5	1.50831144176794	-0.582067758242222	A07a	0	0
571	10	Traditional	-0.5	-1.10408499743847	-0.582067758242222	A07a	0	0
572	10	Traditional	-0.5	-1.10408499743847	0.635647217159916	A07a	0	0
573	10	Traditional	-0.5	-1.10408499743847	0.879190212240344	A07a	0	0
574	10	Traditional	-0.5	-1.10408499743847	-1.06915374840308	A07a	0	0
575	10	Traditional	-0.5	-1.10408499743847	-0.0949817680813667	A07a	0	0
576	10	Traditional	-0.5	-1.10408499743847	0.392104222079488	A07a	0	1
577	10	Traditional	-0.5	-1.10408499743847	0.635647217159916	A07a	0	0
578	10	Traditional	-0.5	-1.10408499743847	0.392104222079488	A07a	0	0
579	10	Traditional	-0.5	-1.10408499743847	-0.0949817680813667	A07a	0	1
580	10	Traditional	0.5	-1.10408499743847	-0.0949817680813667	A07a	0	0
581	10	Traditional	0.5	-1.10408499743847	0.392104222079488	A07a	0	1
582	10	Traditional	0.5	-1.10408499743847	-0.0949817680813667	A07a	0	0
583	10	Traditional	0.5	-1.10408499743847	0.635647217159916	A07a	0	0
584	10	Traditional	0.5	-1.10408499743847	0.879190212240344	A07a	0	0
585	10	Traditional	0.5	-1.10408499743847	1.85336219256205	A07a	0	1
586	10	Traditional	0.5	-1.10408499743847	-1.06915374840308	A07a	0	0
588	10	Traditional	0.5	-1.10408499743847	0.392104222079488	A07a	0	0
589	10	Traditional	0.5	-1.10408499743847	-0.582067758242222	A07a	0	0
590	10	Traditional	0.5	-1.10408499743847	-1.06915374840308	A07a	0	0
591	10	Traditional	0.5	-1.10408499743847	-1.06915374840308	A07a	0	0
592	10	Traditional	0.5	-1.10408499743847	-1.06915374840308	A07a	0	0
593	11	Scaffolded Curriculum	0.5	1.00034546747781	-0.582067758242222	A07a	0	1
594	11	Scaffolded Curriculum	-0.5	1.00034546747781	-0.582067758242222	A07a	0	0
595	11	Scaffolded Curriculum	-0.5	1.00034546747781	-0.582067758242222	A07a	0	1
596	11	Scaffolded Curriculum	-0.5	1.00034546747781	0.148561226999061	A07a	0	1
597	11	Scaffolded Curriculum	0.5	1.00034546747781	1.60981919748163	A07a	0	1
598	11	Scaffolded Curriculum	0.5	1.00034546747781	0.635647217159916	A07a	0	0
599	11	Scaffolded Curriculum	0.5	1.00034546747781	2.34044818272291	A07a	0	1
600	11	Scaffolded Curriculum	0.5	1.00034546747781	1.12273320732077	A07a	0	1
601	11	Scaffolded Curriculum	-0.5	1.00034546747781	0.879190212240344	A07a	0	0
602	11	Scaffolded Curriculum	0.5	1.00034546747781	-1.06915374840308	A07a	0	0
603	11	Scaffolded Curriculum	-0.5	1.00034546747781	-1.06915374840308	A07a	0	0
604	11	Scaffolded Curriculum	-0.5	1.00034546747781	-1.06915374840308	A07a	0	0
605	11	Scaffolded Curriculum	0.5	1.00034546747781	0.392104222079488	A07a	0	1
606	11	Scaffolded Curriculum	-0.5	1.00034546747781	-0.0949817680813667	A07a	0	1
608	11	Scaffolded Curriculum	-0.5	1.00034546747781	-0.0949817680813667	A07a	0	0
609	11	Scaffolded Curriculum	0.5	1.00034546747781	0.879190212240344	A07a	0	0
610	11	Scaffolded Curriculum	-0.5	1.00034546747781	0.392104222079488	A07a	0	1
611	11	Scaffolded Curriculum	0.5	1.00034546747781	0.879190212240344	A07a	0	1
613	12	Curriculum	0.5	1.00034546747781	0.392104222079488	A07a	0	1
614	12	Curriculum	0.5	1.00034546747781	1.3662762024012	A07a	0	0
615	12	Curriculum	0.5	1.00034546747781	-1.06915374840308	A07a	0	0
616	12	Curriculum	0.5	1.00034546747781	0.879190212240344	A07a	0	0
617	12	Curriculum	0.5	1.00034546747781	-0.582067758242222	A07a	0	0
618	12	Curriculum	0.5	1.00034546747781	-0.0949817680813667	A07a	0	0
619	12	Curriculum	0.5	1.00034546747781	0.392104222079488	A07a	0	0
620	12	Curriculum	0.5	1.00034546747781	-1.06915374840308	A07a	0	0
621	12	Curriculum	-0.5	1.00034546747781	-1.06915374840308	A07a	0	0
622	12	Curriculum	0.5	1.00034546747781	-1.06915374840308	A07a	0	0
623	12	Curriculum	0.5	1.00034546747781	1.85336219256205	A07a	0	0
626	12	Curriculum	-0.5	1.00034546747781	-0.582067758242222	A07a	0	0
627	12	Curriculum	-0.5	1.00034546747781	-0.338524763161794	A07a	0	0
628	12	Curriculum	0.5	1.00034546747781	-0.0949817680813667	A07a	0	0
629	12	Curriculum	0.5	1.00034546747781	-0.0949817680813667	A07a	0	0
630	12	Curriculum	0.5	1.00034546747781	0.392104222079488	A07a	0	0
631	12	Curriculum	0.5	1.00034546747781	-1.06915374840308	A07a	0	0
632	12	Curriculum	-0.5	1.00034546747781	-0.0949817680813667	A07a	0	0
633	12	Curriculum	0.5	1.00034546747781	1.3662762024012	A07a	0	0
634	12	Curriculum	-0.5	1.00034546747781	-0.0949817680813667	A07a	0	0
635	13	Traditional	0.5	1.00034546747781	-0.338524763161794	A07a	0	0
636	13	Traditional	0.5	1.00034546747781	-1.06915374840308	A07a	0	0
637	13	Traditional	-0.5	1.00034546747781	-1.06915374840308	A07a	0	0
638	13	Traditional	0.5	1.00034546747781	-0.0949817680813667	A07a	0	0
639	13	Traditional	-0.5	1.00034546747781	-1.06915374840308	A07a	0	0
640	13	Traditional	0.5	1.00034546747781	-0.338524763161794	A07a	0	0
641	13	Traditional	0.5	1.00034546747781	-0.582067758242222	A07a	0	0
642	13	Traditional	0.5	1.00034546747781	-1.06915374840308	A07a	0	0
643	13	Traditional	0.5	1.00034546747781	0.635647217159916	A07a	0	0
644	13	Traditional	0.5	1.00034546747781	-1.06915374840308	A07a	0	0
645	13	Traditional	-0.5	1.00034546747781	-0.582067758242222	A07a	0	0
647	13	Traditional	0.5	1.00034546747781	-0.582067758242222	A07a	0	0
648	13	Traditional	-0.5	1.00034546747781	-1.06915374840308	A07a	0	0
650	13	Traditional	0.5	1.00034546747781	-0.582067758242222	A07a	0	0
651	13	Traditional	0.5	1.00034546747781	-1.06915374840308	A07a	0	0
668	15	Scaffolded Curriculum	-0.5	-0.668685590904066	-1.06915374840308	A07a	0	0
669	15	Scaffolded Curriculum	-0.5	-0.668685590904066	-1.06915374840308	A07a	0	0
670	15	Scaffolded Curriculum	-0.5	-0.668685590904066	-0.338524763161794	A07a	0	1
671	15	Scaffolded Curriculum	-0.5	-0.668685590904066	-0.0949817680813667	A07a	0	1
672	15	Scaffolded Curriculum	-0.5	-0.668685590904066	0.392104222079488	A07a	0	1
673	15	Scaffolded Curriculum	-0.5	-0.668685590904066	-1.06915374840308	A07a	0	0
674	15	Scaffolded Curriculum	-0.5	-0.668685590904066	-1.06915374840308	A07a	0	0
675	15	Scaffolded Curriculum	-0.5	-0.668685590904066	2.09690518764248	A07a	0	1
676	15	Scaffolded Curriculum	0.5	-0.668685590904066	1.85336219256205	A07a	0	1
677	15	Scaffolded Curriculum	0.5	-0.668685590904066	0.392104222079488	A07a	0	0
678	15	Scaffolded Curriculum	0.5	-0.668685590904066	-1.06915374840308	A07a	0	1
679	15	Scaffolded Curriculum	0.5	-0.668685590904066	0.879190212240344	A07a	0	1
680	15	Scaffolded Curriculum	0.5	-0.668685590904066	-0.0949817680813667	A07a	0	1
681	15	Scaffolded Curriculum	0.5	-0.668685590904066	1.3662762024012	A07a	0	0
682	15	Scaffolded Curriculum	0.5	-0.668685590904066	-0.582067758242222	A07a	0	1
683	15	Scaffolded Curriculum	0.5	-0.668685590904066	2.34044818272291	A07a	0	1
684	16	Traditional	-0.5	-0.668685590904066	0.392104222079488	A07a	0	0
685	16	Traditional	-0.5	-0.668685590904066	0.392104222079488	A07a	0	0
686	16	Traditional	-0.5	-0.668685590904066	0.392104222079488	A07a	0	0
687	16	Traditional	-0.5	-0.668685590904066	0.392104222079488	A07a	0	0
688	16	Traditional	-0.5	-0.668685590904066	0.879190212240344	A07a	0	0
689	16	Traditional	-0.5	-0.668685590904066	0.635647217159916	A07a	0	0
690	16	Traditional	0.5	-0.668685590904066	1.85336219256205	A07a	0	0
691	16	Traditional	0.5	-0.668685590904066	-0.0949817680813667	A07a	0	0
692	16	Traditional	0.5	-0.668685590904066	0.879190212240344	A07a	0	0
693	16	Traditional	0.5	-0.668685590904066	-1.06915374840308	A07a	0	0
694	16	Traditional	0.5	-0.668685590904066	1.85336219256205	A07a	0	0
695	16	Traditional	0.5	-0.668685590904066	1.85336219256205	A07a	0	1
696	16	Traditional	0.5	-0.668685590904066	-0.582067758242222	A07a	0	0
698	16	Traditional	0.5	-0.668685590904066	-0.0949817680813667	A07a	0	0
699	16	Traditional	0.5	-0.668685590904066	1.3662762024012	A07a	0	1
401	1	Curriculum	-0.5	-0.523552455392599	0.879190212240344	A07c	0	0
402	1	Curriculum	-0.5	-0.523552455392599	0.392104222079488	A07c	0	1
404	1	Curriculum	-0.5	-0.523552455392599	0.392104222079488	A07c	0	0
405	1	Curriculum	-0.5	-0.523552455392599	-0.0949817680813667	A07c	0	1
406	1	Curriculum	-0.5	-0.523552455392599	-0.0949817680813667	A07c	0	0
407	1	Curriculum	-0.5	-0.523552455392599	-1.06915374840308	A07c	0	0
408	1	Curriculum	0.5	-0.523552455392599	0.879190212240344	A07c	0	0
409	1	Curriculum	0.5	-0.523552455392599	-0.582067758242222	A07c	0	1
410	1	Curriculum	0.5	-0.523552455392599	-0.338524763161794	A07c	0	0
412	1	Curriculum	0.5	-0.523552455392599	3.31462016304462	A07c	0	0
413	1	Curriculum	0.5	-0.523552455392599	-0.0949817680813667	A07c	0	0
415	1	Curriculum	0.5	-0.523552455392599	-1.06915374840308	A07c	0	0
416	1	Curriculum	0.5	-0.523552455392599	-1.06915374840308	A07c	0	0
418	1	Curriculum	0.5	-0.523552455392599	1.85336219256205	A07c	0	0
420	1	Curriculum	0.5	-0.523552455392599	0.392104222079488	A07c	0	0
421	1	Curriculum	0.5	-0.523552455392599	-0.0949817680813667	A07c	0	1
422	2	Traditional	-0.5	-0.523552455392599	-1.06915374840308	A07c	0	0
423	2	Traditional	-0.5	-0.523552455392599	1.85336219256205	A07c	0	0
424	2	Traditional	-0.5	-0.523552455392599	-1.06915374840308	A07c	0	0
425	2	Traditional	-0.5	-0.523552455392599	-1.06915374840308	A07c	0	1
426	2	Traditional	-0.5	-0.523552455392599	-1.06915374840308	A07c	0	0
427	2	Traditional	-0.5	-0.523552455392599	-1.06915374840308	A07c	0	0
428	2	Traditional	-0.5	-0.523552455392599	0.392104222079488	A07c	0	0
429	2	Traditional	-0.5	-0.523552455392599	-1.06915374840308	A07c	0	0
431	2	Traditional	-0.5	-0.523552455392599	0.879190212240344	A07c	0	0
432	2	Traditional	0.5	-0.523552455392599	-0.582067758242222	A07c	0	0
433	2	Traditional	0.5	-0.523552455392599	-0.582067758242222	A07c	0	1
434	2	Traditional	0.5	-0.523552455392599	0.392104222079488	A07c	0	0
435	2	Traditional	0.5	-0.523552455392599	-1.06915374840308	A07c	0	0
437	2	Traditional	0.5	-0.523552455392599	-0.0949817680813667	A07c	0	0
438	2	Traditional	0.5	-0.523552455392599	-1.06915374840308	A07c	0	1
439	2	Traditional	0.5	-0.523552455392599	-0.582067758242222	A07c	0	0
440	3	Scaffolded Curriculum	-0.5	-0.7412521586598	-0.0949817680813667	A07c	0	0
441	3	Scaffolded Curriculum	0.5	-0.7412521586598	1.85336219256205	A07c	0	0
442	3	Scaffolded Curriculum	-0.5	-0.7412521586598	-1.06915374840308	A07c	0	0
443	3	Scaffolded Curriculum	-0.5	-0.7412521586598	-1.06915374840308	A07c	0	0
444	3	Scaffolded Curriculum	0.5	-0.7412521586598	2.09690518764248	A07c	0	0
445	3	Scaffolded Curriculum	0.5	-0.7412521586598	0.392104222079488	A07c	0	0
446	3	Scaffolded Curriculum	-0.5	-0.7412521586598	1.85336219256205	A07c	0	0
447	3	Scaffolded Curriculum	-0.5	-0.7412521586598	0.879190212240344	A07c	0	0
448	3	Scaffolded Curriculum	0.5	-0.7412521586598	-1.06915374840308	A07c	0	0
449	3	Scaffolded Curriculum	-0.5	-0.7412521586598	2.34044818272291	A07c	0	0
450	3	Scaffolded Curriculum	0.5	-0.7412521586598	-0.0949817680813667	A07c	0	0
451	3	Scaffolded Curriculum	0.5	-0.7412521586598	-1.06915374840308	A07c	0	0
452	3	Scaffolded Curriculum	-0.5	-0.7412521586598	-0.582067758242222	A07c	0	0
453	3	Scaffolded Curriculum	0.5	-0.7412521586598	-1.06915374840308	A07c	0	0
454	3	Scaffolded Curriculum	0.5	-0.7412521586598	-1.06915374840308	A07c	0	1
455	3	Scaffolded Curriculum	-0.5	-0.7412521586598	-1.06915374840308	A07c	0	1
456	4	Scaffolded Curriculum	-0.5	0.202113222164737	-0.0949817680813667	A07c	0	0
457	4	Scaffolded Curriculum	-0.5	0.202113222164737	-1.06915374840308	A07c	0	0
458	4	Scaffolded Curriculum	0.5	0.202113222164737	-1.06915374840308	A07c	0	0
459	4	Scaffolded Curriculum	-0.5	0.202113222164737	-0.0949817680813667	A07c	0	0
460	4	Scaffolded Curriculum	-0.5	0.202113222164737	-1.06915374840308	A07c	0	0
461	4	Scaffolded Curriculum	-0.5	0.202113222164737	-0.582067758242222	A07c	0	0
462	4	Scaffolded Curriculum	-0.5	0.202113222164737	1.12273320732077	A07c	0	0
463	4	Scaffolded Curriculum	-0.5	0.202113222164737	-0.582067758242222	A07c	0	1
464	4	Scaffolded Curriculum	-0.5	0.202113222164737	-1.06915374840308	A07c	0	0
465	4	Scaffolded Curriculum	0.5	0.202113222164737	1.3662762024012	A07c	0	0
466	4	Scaffolded Curriculum	0.5	0.202113222164737	0.635647217159916	A07c	0	0
467	4	Scaffolded Curriculum	0.5	0.202113222164737	-1.06915374840308	A07c	0	0
468	4	Scaffolded Curriculum	0.5	0.202113222164737	0.879190212240344	A07c	0	0
469	4	Scaffolded Curriculum	-0.5	0.202113222164737	-0.582067758242222	A07c	0	0
471	4	Scaffolded Curriculum	-0.5	0.202113222164737	-0.582067758242222	A07c	0	1
472	4	Scaffolded Curriculum	0.5	0.202113222164737	-0.582067758242222	A07c	0	0
473	4	Scaffolded Curriculum	-0.5	0.202113222164737	-0.0949817680813667	A07c	0	0
474	4	Scaffolded Curriculum	-0.5	0.202113222164737	-0.0949817680813667	A07c	0	0
475	5	Curriculum	-0.5	-0.886385294171267	-1.06915374840308	A07c	0	0
476	5	Curriculum	-0.5	-0.886385294171267	3.31462016304462	A07c	0	0
478	5	Curriculum	-0.5	-0.886385294171267	-1.06915374840308	A07c	0	1
479	5	Curriculum	-0.5	-0.886385294171267	-0.582067758242222	A07c	0	0
480	5	Curriculum	-0.5	-0.886385294171267	0.392104222079488	A07c	0	0
482	5	Curriculum	0.5	-0.886385294171267	1.3662762024012	A07c	0	1
483	5	Curriculum	0.5	-0.886385294171267	-1.06915374840308	A07c	0	0
484	5	Curriculum	0.5	-0.886385294171267	-0.0949817680813667	A07c	0	0
486	5	Curriculum	0.5	-0.886385294171267	-0.0949817680813667	A07c	0	0
487	5	Curriculum	0.5	-0.886385294171267	-1.06915374840308	A07c	0	0
489	5	Curriculum	0.5	-0.886385294171267	0.635647217159916	A07c	0	0
490	5	Curriculum	0.5	-0.886385294171267	-1.06915374840308	A07c	0	0
491	5	Curriculum	0.5	-0.886385294171267	0.392104222079488	A07c	0	0
492	5	Curriculum	-0.5	-0.886385294171267	-0.582067758242222	A07c	0	0
493	6	Scaffolded Curriculum	0.5	-1.1766515651942	1.3662762024012	A07c	0	0
494	6	Scaffolded Curriculum	0.5	-1.1766515651942	0.392104222079488	A07c	0	0
495	6	Scaffolded Curriculum	-0.5	-1.1766515651942	-0.582067758242222	A07c	0	0
496	6	Scaffolded Curriculum	0.5	-1.1766515651942	-0.0949817680813667	A07c	0	0
497	6	Scaffolded Curriculum	-0.5	-1.1766515651942	-0.0949817680813667	A07c	0	0
498	6	Scaffolded Curriculum	0.5	-1.1766515651942	0.392104222079488	A07c	0	0
499	6	Scaffolded Curriculum	0.5	-1.1766515651942	0.879190212240344	A07c	0	0
500	6	Scaffolded Curriculum	0.5	-1.1766515651942	0.879190212240344	A07c	0	1
501	6	Scaffolded Curriculum	-0.5	-1.1766515651942	1.85336219256205	A07c	0	0
502	6	Scaffolded Curriculum	0.5	-1.1766515651942	-0.582067758242222	A07c	0	0
503	6	Scaffolded Curriculum	0.5	-1.1766515651942	1.85336219256205	A07c	0	0
504	6	Scaffolded Curriculum	0.5	-1.1766515651942	0.879190212240344	A07c	0	0
505	6	Scaffolded Curriculum	0.5	-1.1766515651942	-0.582067758242222	A07c	0	0
506	6	Scaffolded Curriculum	-0.5	-1.1766515651942	0.879190212240344	A07c	0	0
507	6	Scaffolded Curriculum	-0.5	-1.1766515651942	2.58399117780334	A07c	0	0
508	6	Scaffolded Curriculum	0.5	-1.1766515651942	3.31462016304462	A07c	0	0
509	6	Scaffolded Curriculum	-0.5	-1.1766515651942	0.392104222079488	A07c	0	0
510	7	Traditional	0.5	-1.1766515651942	0.392104222079488	A07c	0	0
511	7	Traditional	-0.5	-1.1766515651942	0.392104222079488	A07c	0	0
512	7	Traditional	-0.5	-1.1766515651942	0.392104222079488	A07c	0	0
513	7	Traditional	0.5	-1.1766515651942	-1.06915374840308	A07c	0	0
514	7	Traditional	0.5	-1.1766515651942	-0.582067758242222	A07c	0	0
515	7	Traditional	-0.5	-1.1766515651942	-0.0949817680813667	A07c	0	0
516	7	Traditional	0.5	-1.1766515651942	-0.0949817680813667	A07c	0	0
517	7	Traditional	-0.5	-1.1766515651942	2.34044818272291	A07c	0	0
518	7	Traditional	0.5	-1.1766515651942	-0.0949817680813667	A07c	0	0
519	7	Traditional	0.5	-1.1766515651942	-0.582067758242222	A07c	0	0
520	7	Traditional	0.5	-1.1766515651942	-0.0949817680813667	A07c	0	0
521	7	Traditional	-0.5	-1.1766515651942	0.392104222079488	A07c	0	0
522	7	Traditional	-0.5	-1.1766515651942	-0.0949817680813667	A07c	0	0
523	7	Traditional	-0.5	-1.1766515651942	-1.06915374840308	A07c	0	0
524	7	Traditional	-0.5	-1.1766515651942	0.392104222079488	A07c	0	0
525	8	Scaffolded Curriculum	0.5	1.50831144176794	0.879190212240344	A07c	0	0
526	8	Scaffolded Curriculum	0.5	1.50831144176794	0.392104222079488	A07c	0	0
528	8	Scaffolded Curriculum	0.5	1.50831144176794	-0.0949817680813667	A07c	0	0
529	8	Scaffolded Curriculum	0.5	1.50831144176794	-1.06915374840308	A07c	0	1
530	8	Scaffolded Curriculum	0.5	1.50831144176794	0.392104222079488	A07c	0	0
531	8	Scaffolded Curriculum	0.5	1.50831144176794	1.60981919748163	A07c	0	0
532	8	Scaffolded Curriculum	0.5	1.50831144176794	-0.582067758242222	A07c	0	0
533	8	Scaffolded Curriculum	0.5	1.50831144176794	-0.0949817680813667	A07c	0	0
534	8	Scaffolded Curriculum	0.5	1.50831144176794	-0.582067758242222	A07c	0	0
535	8	Scaffolded Curriculum	0.5	1.50831144176794	0.392104222079488	A07c	0	0
536	8	Scaffolded Curriculum	-0.5	1.50831144176794	-0.582067758242222	A07c	0	0
537	8	Scaffolded Curriculum	0.5	1.50831144176794	-0.582067758242222	A07c	0	0
538	8	Scaffolded Curriculum	0.5	1.50831144176794	0.879190212240344	A07c	0	0
539	8	Scaffolded Curriculum	-0.5	1.50831144176794	0.392104222079488	A07c	0	0
540	8	Scaffolded Curriculum	-0.5	1.50831144176794	-1.06915374840308	A07c	0	0
541	8	Scaffolded Curriculum	-0.5	1.50831144176794	1.85336219256205	A07c	0	0
542	8	Scaffolded Curriculum	0.5	1.50831144176794	-0.0949817680813667	A07c	0	0
543	8	Scaffolded Curriculum	0.5	1.50831144176794	0.879190212240344	A07c	0	0
544	8	Scaffolded Curriculum	-0.5	1.50831144176794	-0.582067758242222	A07c	0	0
545	8	Scaffolded Curriculum	-0.5	1.50831144176794	-1.06915374840308	A07c	0	0
546	8	Scaffolded Curriculum	0.5	1.50831144176794	-0.0949817680813667	A07c	0	0
547	8	Scaffolded Curriculum	-0.5	1.50831144176794	-0.0949817680813667	A07c	0	0
548	9	Curriculum	-0.5	1.50831144176794	0.392104222079488	A07c	0	0
549	9	Curriculum	-0.5	1.50831144176794	-0.582067758242222	A07c	0	0
550	9	Curriculum	-0.5	1.50831144176794	-0.0949817680813667	A07c	0	0
551	9	Curriculum	-0.5	1.50831144176794	-0.0949817680813667	A07c	0	0
552	9	Curriculum	-0.5	1.50831144176794	0.392104222079488	A07c	0	0
553	9	Curriculum	-0.5	1.50831144176794	0.392104222079488	A07c	0	0
554	9	Curriculum	-0.5	1.50831144176794	0.879190212240344	A07c	0	0
556	9	Curriculum	0.5	1.50831144176794	-0.0949817680813667	A07c	0	0
557	9	Curriculum	0.5	1.50831144176794	-1.06915374840308	A07c	0	0
558	9	Curriculum	0.5	1.50831144176794	-0.582067758242222	A07c	0	0
559	9	Curriculum	0.5	1.50831144176794	-0.582067758242222	A07c	0	0
560	9	Curriculum	0.5	1.50831144176794	-0.0949817680813667	A07c	0	0
561	9	Curriculum	0.5	1.50831144176794	0.392104222079488	A07c	0	0
562	9	Curriculum	0.5	1.50831144176794	-0.582067758242222	A07c	0	0
563	9	Curriculum	0.5	1.50831144176794	3.07107716796419	A07c	0	0
565	9	Curriculum	0.5	1.50831144176794	-1.06915374840308	A07c	0	0
566	9	Curriculum	0.5	1.50831144176794	0.148561226999061	A07c	0	0
567	9	Curriculum	0.5	1.50831144176794	-0.582067758242222	A07c	0	0
568	9	Curriculum	0.5	1.50831144176794	0.392104222079488	A07c	0	0
569	9	Curriculum	0.5	1.50831144176794	-0.0949817680813667	A07c	0	0
570	9	Curriculum	0.5	1.50831144176794	-0.582067758242222	A07c	0	0
571	10	Traditional	-0.5	-1.10408499743847	-0.582067758242222	A07c	0	0
572	10	Traditional	-0.5	-1.10408499743847	0.635647217159916	A07c	0	0
573	10	Traditional	-0.5	-1.10408499743847	0.879190212240344	A07c	0	0
574	10	Traditional	-0.5	-1.10408499743847	-1.06915374840308	A07c	0	1
575	10	Traditional	-0.5	-1.10408499743847	-0.0949817680813667	A07c	0	0
576	10	Traditional	-0.5	-1.10408499743847	0.392104222079488	A07c	0	0
577	10	Traditional	-0.5	-1.10408499743847	0.635647217159916	A07c	0	0
578	10	Traditional	-0.5	-1.10408499743847	0.392104222079488	A07c	0	0
579	10	Traditional	-0.5	-1.10408499743847	-0.0949817680813667	A07c	0	1
580	10	Traditional	0.5	-1.10408499743847	-0.0949817680813667	A07c	0	0
581	10	Traditional	0.5	-1.10408499743847	0.392104222079488	A07c	0	1
582	10	Traditional	0.5	-1.10408499743847	-0.0949817680813667	A07c	0	0
583	10	Traditional	0.5	-1.10408499743847	0.635647217159916	A07c	0	0
584	10	Traditional	0.5	-1.10408499743847	0.879190212240344	A07c	0	0
585	10	Traditional	0.5	-1.10408499743847	1.85336219256205	A07c	0	0
586	10	Traditional	0.5	-1.10408499743847	-1.06915374840308	A07c	0	0
588	10	Traditional	0.5	-1.10408499743847	0.392104222079488	A07c	0	0
589	10	Traditional	0.5	-1.10408499743847	-0.582067758242222	A07c	0	0
590	10	Traditional	0.5	-1.10408499743847	-1.06915374840308	A07c	0	0
591	10	Traditional	0.5	-1.10408499743847	-1.06915374840308	A07c	0	0
592	10	Traditional	0.5	-1.10408499743847	-1.06915374840308	A07c	0	0
593	11	Scaffolded Curriculum	0.5	1.00034546747781	-0.582067758242222	A07c	0	0
594	11	Scaffolded Curriculum	-0.5	1.00034546747781	-0.582067758242222	A07c	0	0
595	11	Scaffolded Curriculum	-0.5	1.00034546747781	-0.582067758242222	A07c	0	0
596	11	Scaffolded Curriculum	-0.5	1.00034546747781	0.148561226999061	A07c	0	0
597	11	Scaffolded Curriculum	0.5	1.00034546747781	1.60981919748163	A07c	0	0
598	11	Scaffolded Curriculum	0.5	1.00034546747781	0.635647217159916	A07c	0	1
599	11	Scaffolded Curriculum	0.5	1.00034546747781	2.34044818272291	A07c	0	1
600	11	Scaffolded Curriculum	0.5	1.00034546747781	1.12273320732077	A07c	0	0
601	11	Scaffolded Curriculum	-0.5	1.00034546747781	0.879190212240344	A07c	0	0
602	11	Scaffolded Curriculum	0.5	1.00034546747781	-1.06915374840308	A07c	0	1
603	11	Scaffolded Curriculum	-0.5	1.00034546747781	-1.06915374840308	A07c	0	0
604	11	Scaffolded Curriculum	-0.5	1.00034546747781	-1.06915374840308	A07c	0	0
605	11	Scaffolded Curriculum	0.5	1.00034546747781	0.392104222079488	A07c	0	0
606	11	Scaffolded Curriculum	-0.5	1.00034546747781	-0.0949817680813667	A07c	0	0
608	11	Scaffolded Curriculum	-0.5	1.00034546747781	-0.0949817680813667	A07c	0	1
609	11	Scaffolded Curriculum	0.5	1.00034546747781	0.879190212240344	A07c	0	0
610	11	Scaffolded Curriculum	-0.5	1.00034546747781	0.392104222079488	A07c	0	0
611	11	Scaffolded Curriculum	0.5	1.00034546747781	0.879190212240344	A07c	0	0
613	12	Curriculum	0.5	1.00034546747781	0.392104222079488	A07c	0	0
614	12	Curriculum	0.5	1.00034546747781	1.3662762024012	A07c	0	1
615	12	Curriculum	0.5	1.00034546747781	-1.06915374840308	A07c	0	0
616	12	Curriculum	0.5	1.00034546747781	0.879190212240344	A07c	0	0
617	12	Curriculum	0.5	1.00034546747781	-0.582067758242222	A07c	0	0
618	12	Curriculum	0.5	1.00034546747781	-0.0949817680813667	A07c	0	0
619	12	Curriculum	0.5	1.00034546747781	0.392104222079488	A07c	0	0
620	12	Curriculum	0.5	1.00034546747781	-1.06915374840308	A07c	0	0
621	12	Curriculum	-0.5	1.00034546747781	-1.06915374840308	A07c	0	0
622	12	Curriculum	0.5	1.00034546747781	-1.06915374840308	A07c	0	0
623	12	Curriculum	0.5	1.00034546747781	1.85336219256205	A07c	0	0
626	12	Curriculum	-0.5	1.00034546747781	-0.582067758242222	A07c	0	0
627	12	Curriculum	-0.5	1.00034546747781	-0.338524763161794	A07c	0	0
628	12	Curriculum	0.5	1.00034546747781	-0.0949817680813667	A07c	0	0
629	12	Curriculum	0.5	1.00034546747781	-0.0949817680813667	A07c	0	0
630	12	Curriculum	0.5	1.00034546747781	0.392104222079488	A07c	0	0
631	12	Curriculum	0.5	1.00034546747781	-1.06915374840308	A07c	0	0
632	12	Curriculum	-0.5	1.00034546747781	-0.0949817680813667	A07c	0	0
633	12	Curriculum	0.5	1.00034546747781	1.3662762024012	A07c	0	0
634	12	Curriculum	-0.5	1.00034546747781	-0.0949817680813667	A07c	0	0
635	13	Traditional	0.5	1.00034546747781	-0.338524763161794	A07c	0	0
636	13	Traditional	0.5	1.00034546747781	-1.06915374840308	A07c	0	0
637	13	Traditional	-0.5	1.00034546747781	-1.06915374840308	A07c	0	0
638	13	Traditional	0.5	1.00034546747781	-0.0949817680813667	A07c	0	0
639	13	Traditional	-0.5	1.00034546747781	-1.06915374840308	A07c	0	0
640	13	Traditional	0.5	1.00034546747781	-0.338524763161794	A07c	0	0
641	13	Traditional	0.5	1.00034546747781	-0.582067758242222	A07c	0	0
642	13	Traditional	0.5	1.00034546747781	-1.06915374840308	A07c	0	0
643	13	Traditional	0.5	1.00034546747781	0.635647217159916	A07c	0	0
644	13	Traditional	0.5	1.00034546747781	-1.06915374840308	A07c	0	0
645	13	Traditional	-0.5	1.00034546747781	-0.582067758242222	A07c	0	0
647	13	Traditional	0.5	1.00034546747781	-0.582067758242222	A07c	0	0
648	13	Traditional	-0.5	1.00034546747781	-1.06915374840308	A07c	0	0
650	13	Traditional	0.5	1.00034546747781	-0.582067758242222	A07c	0	0
651	13	Traditional	0.5	1.00034546747781	-1.06915374840308	A07c	0	0
668	15	Scaffolded Curriculum	-0.5	-0.668685590904066	-1.06915374840308	A07c	0	0
669	15	Scaffolded Curriculum	-0.5	-0.668685590904066	-1.06915374840308	A07c	0	0
670	15	Scaffolded Curriculum	-0.5	-0.668685590904066	-0.338524763161794	A07c	0	0
671	15	Scaffolded Curriculum	-0.5	-0.668685590904066	-0.0949817680813667	A07c	0	1
672	15	Scaffolded Curriculum	-0.5	-0.668685590904066	0.392104222079488	A07c	0	1
673	15	Scaffolded Curriculum	-0.5	-0.668685590904066	-1.06915374840308	A07c	0	0
674	15	Scaffolded Curriculum	-0.5	-0.668685590904066	-1.06915374840308	A07c	0	0
675	15	Scaffolded Curriculum	-0.5	-0.668685590904066	2.09690518764248	A07c	0	0
676	15	Scaffolded Curriculum	0.5	-0.668685590904066	1.85336219256205	A07c	0	0
677	15	Scaffolded Curriculum	0.5	-0.668685590904066	0.392104222079488	A07c	0	0
678	15	Scaffolded Curriculum	0.5	-0.668685590904066	-1.06915374840308	A07c	0	1
679	15	Scaffolded Curriculum	0.5	-0.668685590904066	0.879190212240344	A07c	0	1
680	15	Scaffolded Curriculum	0.5	-0.668685590904066	-0.0949817680813667	A07c	0	1
681	15	Scaffolded Curriculum	0.5	-0.668685590904066	1.3662762024012	A07c	0	1
682	15	Scaffolded Curriculum	0.5	-0.668685590904066	-0.582067758242222	A07c	0	1
683	15	Scaffolded Curriculum	0.5	-0.668685590904066	2.34044818272291	A07c	0	0
684	16	Traditional	-0.5	-0.668685590904066	0.392104222079488	A07c	0	0
685	16	Traditional	-0.5	-0.668685590904066	0.392104222079488	A07c	0	1
686	16	Traditional	-0.5	-0.668685590904066	0.392104222079488	A07c	0	0
687	16	Traditional	-0.5	-0.668685590904066	0.392104222079488	A07c	0	0
688	16	Traditional	-0.5	-0.668685590904066	0.879190212240344	A07c	0	0
689	16	Traditional	-0.5	-0.668685590904066	0.635647217159916	A07c	0	0
690	16	Traditional	0.5	-0.668685590904066	1.85336219256205	A07c	0	0
691	16	Traditional	0.5	-0.668685590904066	-0.0949817680813667	A07c	0	0
692	16	Traditional	0.5	-0.668685590904066	0.879190212240344	A07c	0	0
693	16	Traditional	0.5	-0.668685590904066	-1.06915374840308	A07c	0	0
694	16	Traditional	0.5	-0.668685590904066	1.85336219256205	A07c	0	0
695	16	Traditional	0.5	-0.668685590904066	1.85336219256205	A07c	0	1
696	16	Traditional	0.5	-0.668685590904066	-0.582067758242222	A07c	0	0
698	16	Traditional	0.5	-0.668685590904066	-0.0949817680813667	A07c	0	0
699	16	Traditional	0.5	-0.668685590904066	1.3662762024012	A07c	0	0
401	1	Curriculum	-0.5	-0.523552455392599	0.879190212240344	A14a	0	0
402	1	Curriculum	-0.5	-0.523552455392599	0.392104222079488	A14a	0	0
404	1	Curriculum	-0.5	-0.523552455392599	0.392104222079488	A14a	0	1
405	1	Curriculum	-0.5	-0.523552455392599	-0.0949817680813667	A14a	0	0
406	1	Curriculum	-0.5	-0.523552455392599	-0.0949817680813667	A14a	0	0
407	1	Curriculum	-0.5	-0.523552455392599	-1.06915374840308	A14a	0	0
408	1	Curriculum	0.5	-0.523552455392599	0.879190212240344	A14a	0	0
409	1	Curriculum	0.5	-0.523552455392599	-0.582067758242222	A14a	0	0
410	1	Curriculum	0.5	-0.523552455392599	-0.338524763161794	A14a	0	0
412	1	Curriculum	0.5	-0.523552455392599	3.31462016304462	A14a	0	1
413	1	Curriculum	0.5	-0.523552455392599	-0.0949817680813667	A14a	0	0
415	1	Curriculum	0.5	-0.523552455392599	-1.06915374840308	A14a	0	1
416	1	Curriculum	0.5	-0.523552455392599	-1.06915374840308	A14a	0	0
418	1	Curriculum	0.5	-0.523552455392599	1.85336219256205	A14a	0	1
420	1	Curriculum	0.5	-0.523552455392599	0.392104222079488	A14a	0	1
421	1	Curriculum	0.5	-0.523552455392599	-0.0949817680813667	A14a	0	1
422	2	Traditional	-0.5	-0.523552455392599	-1.06915374840308	A14a	0	0
423	2	Traditional	-0.5	-0.523552455392599	1.85336219256205	A14a	0	0
424	2	Traditional	-0.5	-0.523552455392599	-1.06915374840308	A14a	0	0
425	2	Traditional	-0.5	-0.523552455392599	-1.06915374840308	A14a	0	0
426	2	Traditional	-0.5	-0.523552455392599	-1.06915374840308	A14a	0	1
427	2	Traditional	-0.5	-0.523552455392599	-1.06915374840308	A14a	0	0
428	2	Traditional	-0.5	-0.523552455392599	0.392104222079488	A14a	0	0
429	2	Traditional	-0.5	-0.523552455392599	-1.06915374840308	A14a	0	1
431	2	Traditional	-0.5	-0.523552455392599	0.879190212240344	A14a	0	0
432	2	Traditional	0.5	-0.523552455392599	-0.582067758242222	A14a	0	0
433	2	Traditional	0.5	-0.523552455392599	-0.582067758242222	A14a	0	0
434	2	Traditional	0.5	-0.523552455392599	0.392104222079488	A14a	0	0
435	2	Traditional	0.5	-0.523552455392599	-1.06915374840308	A14a	0	0
437	2	Traditional	0.5	-0.523552455392599	-0.0949817680813667	A14a	0	0
438	2	Traditional	0.5	-0.523552455392599	-1.06915374840308	A14a	0	1
439	2	Traditional	0.5	-0.523552455392599	-0.582067758242222	A14a	0	0
440	3	Scaffolded Curriculum	-0.5	-0.7412521586598	-0.0949817680813667	A14a	0	1
441	3	Scaffolded Curriculum	0.5	-0.7412521586598	1.85336219256205	A14a	0	1
442	3	Scaffolded Curriculum	-0.5	-0.7412521586598	-1.06915374840308	A14a	0	1
443	3	Scaffolded Curriculum	-0.5	-0.7412521586598	-1.06915374840308	A14a	0	0
444	3	Scaffolded Curriculum	0.5	-0.7412521586598	2.09690518764248	A14a	0	0
445	3	Scaffolded Curriculum	0.5	-0.7412521586598	0.392104222079488	A14a	0	1
446	3	Scaffolded Curriculum	-0.5	-0.7412521586598	1.85336219256205	A14a	0	0
447	3	Scaffolded Curriculum	-0.5	-0.7412521586598	0.879190212240344	A14a	0	0
448	3	Scaffolded Curriculum	0.5	-0.7412521586598	-1.06915374840308	A14a	0	1
449	3	Scaffolded Curriculum	-0.5	-0.7412521586598	2.34044818272291	A14a	0	1
450	3	Scaffolded Curriculum	0.5	-0.7412521586598	-0.0949817680813667	A14a	0	0
451	3	Scaffolded Curriculum	0.5	-0.7412521586598	-1.06915374840308	A14a	0	0
452	3	Scaffolded Curriculum	-0.5	-0.7412521586598	-0.582067758242222	A14a	0	1
453	3	Scaffolded Curriculum	0.5	-0.7412521586598	-1.06915374840308	A14a	0	1
454	3	Scaffolded Curriculum	0.5	-0.7412521586598	-1.06915374840308	A14a	0	1
455	3	Scaffolded Curriculum	-0.5	-0.7412521586598	-1.06915374840308	A14a	0	1
456	4	Scaffolded Curriculum	-0.5	0.202113222164737	-0.0949817680813667	A14a	0	0
457	4	Scaffolded Curriculum	-0.5	0.202113222164737	-1.06915374840308	A14a	0	0
458	4	Scaffolded Curriculum	0.5	0.202113222164737	-1.06915374840308	A14a	0	1
459	4	Scaffolded Curriculum	-0.5	0.202113222164737	-0.0949817680813667	A14a	0	0
460	4	Scaffolded Curriculum	-0.5	0.202113222164737	-1.06915374840308	A14a	0	1
461	4	Scaffolded Curriculum	-0.5	0.202113222164737	-0.582067758242222	A14a	0	1
462	4	Scaffolded Curriculum	-0.5	0.202113222164737	1.12273320732077	A14a	0	0
463	4	Scaffolded Curriculum	-0.5	0.202113222164737	-0.582067758242222	A14a	0	0
464	4	Scaffolded Curriculum	-0.5	0.202113222164737	-1.06915374840308	A14a	0	0
465	4	Scaffolded Curriculum	0.5	0.202113222164737	1.3662762024012	A14a	0	0
466	4	Scaffolded Curriculum	0.5	0.202113222164737	0.635647217159916	A14a	0	1
467	4	Scaffolded Curriculum	0.5	0.202113222164737	-1.06915374840308	A14a	0	1
468	4	Scaffolded Curriculum	0.5	0.202113222164737	0.879190212240344	A14a	0	0
469	4	Scaffolded Curriculum	-0.5	0.202113222164737	-0.582067758242222	A14a	0	1
471	4	Scaffolded Curriculum	-0.5	0.202113222164737	-0.582067758242222	A14a	0	1
472	4	Scaffolded Curriculum	0.5	0.202113222164737	-0.582067758242222	A14a	0	1
473	4	Scaffolded Curriculum	-0.5	0.202113222164737	-0.0949817680813667	A14a	0	0
474	4	Scaffolded Curriculum	-0.5	0.202113222164737	-0.0949817680813667	A14a	0	1
475	5	Curriculum	-0.5	-0.886385294171267	-1.06915374840308	A14a	0	1
476	5	Curriculum	-0.5	-0.886385294171267	3.31462016304462	A14a	0	1
478	5	Curriculum	-0.5	-0.886385294171267	-1.06915374840308	A14a	0	1
479	5	Curriculum	-0.5	-0.886385294171267	-0.582067758242222	A14a	0	1
480	5	Curriculum	-0.5	-0.886385294171267	0.392104222079488	A14a	0	0
482	5	Curriculum	0.5	-0.886385294171267	1.3662762024012	A14a	0	0
483	5	Curriculum	0.5	-0.886385294171267	-1.06915374840308	A14a	0	0
484	5	Curriculum	0.5	-0.886385294171267	-0.0949817680813667	A14a	0	1
486	5	Curriculum	0.5	-0.886385294171267	-0.0949817680813667	A14a	0	0
487	5	Curriculum	0.5	-0.886385294171267	-1.06915374840308	A14a	0	0
489	5	Curriculum	0.5	-0.886385294171267	0.635647217159916	A14a	0	0
490	5	Curriculum	0.5	-0.886385294171267	-1.06915374840308	A14a	0	1
491	5	Curriculum	0.5	-0.886385294171267	0.392104222079488	A14a	0	0
492	5	Curriculum	-0.5	-0.886385294171267	-0.582067758242222	A14a	0	0
493	6	Scaffolded Curriculum	0.5	-1.1766515651942	1.3662762024012	A14a	0	1
494	6	Scaffolded Curriculum	0.5	-1.1766515651942	0.392104222079488	A14a	0	1
495	6	Scaffolded Curriculum	-0.5	-1.1766515651942	-0.582067758242222	A14a	0	0
496	6	Scaffolded Curriculum	0.5	-1.1766515651942	-0.0949817680813667	A14a	0	0
497	6	Scaffolded Curriculum	-0.5	-1.1766515651942	-0.0949817680813667	A14a	0	0
498	6	Scaffolded Curriculum	0.5	-1.1766515651942	0.392104222079488	A14a	0	0
499	6	Scaffolded Curriculum	0.5	-1.1766515651942	0.879190212240344	A14a	0	1
500	6	Scaffolded Curriculum	0.5	-1.1766515651942	0.879190212240344	A14a	0	1
501	6	Scaffolded Curriculum	-0.5	-1.1766515651942	1.85336219256205	A14a	0	1
502	6	Scaffolded Curriculum	0.5	-1.1766515651942	-0.582067758242222	A14a	0	0
503	6	Scaffolded Curriculum	0.5	-1.1766515651942	1.85336219256205	A14a	0	1
504	6	Scaffolded Curriculum	0.5	-1.1766515651942	0.879190212240344	A14a	0	0
505	6	Scaffolded Curriculum	0.5	-1.1766515651942	-0.582067758242222	A14a	0	1
506	6	Scaffolded Curriculum	-0.5	-1.1766515651942	0.879190212240344	A14a	0	1
507	6	Scaffolded Curriculum	-0.5	-1.1766515651942	2.58399117780334	A14a	0	0
508	6	Scaffolded Curriculum	0.5	-1.1766515651942	3.31462016304462	A14a	0	1
509	6	Scaffolded Curriculum	-0.5	-1.1766515651942	0.392104222079488	A14a	0	1
510	7	Traditional	0.5	-1.1766515651942	0.392104222079488	A14a	0	0
511	7	Traditional	-0.5	-1.1766515651942	0.392104222079488	A14a	0	1
512	7	Traditional	-0.5	-1.1766515651942	0.392104222079488	A14a	0	0
513	7	Traditional	0.5	-1.1766515651942	-1.06915374840308	A14a	0	0
514	7	Traditional	0.5	-1.1766515651942	-0.582067758242222	A14a	0	0
515	7	Traditional	-0.5	-1.1766515651942	-0.0949817680813667	A14a	0	0
516	7	Traditional	0.5	-1.1766515651942	-0.0949817680813667	A14a	0	0
517	7	Traditional	-0.5	-1.1766515651942	2.34044818272291	A14a	0	0
518	7	Traditional	0.5	-1.1766515651942	-0.0949817680813667	A14a	0	0
519	7	Traditional	0.5	-1.1766515651942	-0.582067758242222	A14a	0	0
520	7	Traditional	0.5	-1.1766515651942	-0.0949817680813667	A14a	0	0
521	7	Traditional	-0.5	-1.1766515651942	0.392104222079488	A14a	0	0
522	7	Traditional	-0.5	-1.1766515651942	-0.0949817680813667	A14a	0	0
523	7	Traditional	-0.5	-1.1766515651942	-1.06915374840308	A14a	0	0
524	7	Traditional	-0.5	-1.1766515651942	0.392104222079488	A14a	0	1
525	8	Scaffolded Curriculum	0.5	1.50831144176794	0.879190212240344	A14a	0	1
526	8	Scaffolded Curriculum	0.5	1.50831144176794	0.392104222079488	A14a	0	0
528	8	Scaffolded Curriculum	0.5	1.50831144176794	-0.0949817680813667	A14a	0	1
529	8	Scaffolded Curriculum	0.5	1.50831144176794	-1.06915374840308	A14a	0	0
530	8	Scaffolded Curriculum	0.5	1.50831144176794	0.392104222079488	A14a	0	0
531	8	Scaffolded Curriculum	0.5	1.50831144176794	1.60981919748163	A14a	0	0
532	8	Scaffolded Curriculum	0.5	1.50831144176794	-0.582067758242222	A14a	0	1
533	8	Scaffolded Curriculum	0.5	1.50831144176794	-0.0949817680813667	A14a	0	0
534	8	Scaffolded Curriculum	0.5	1.50831144176794	-0.582067758242222	A14a	0	0
535	8	Scaffolded Curriculum	0.5	1.50831144176794	0.392104222079488	A14a	0	0
536	8	Scaffolded Curriculum	-0.5	1.50831144176794	-0.582067758242222	A14a	0	0
537	8	Scaffolded Curriculum	0.5	1.50831144176794	-0.582067758242222	A14a	0	1
538	8	Scaffolded Curriculum	0.5	1.50831144176794	0.879190212240344	A14a	0	0
539	8	Scaffolded Curriculum	-0.5	1.50831144176794	0.392104222079488	A14a	0	0
540	8	Scaffolded Curriculum	-0.5	1.50831144176794	-1.06915374840308	A14a	0	0
541	8	Scaffolded Curriculum	-0.5	1.50831144176794	1.85336219256205	A14a	0	1
542	8	Scaffolded Curriculum	0.5	1.50831144176794	-0.0949817680813667	A14a	0	0
543	8	Scaffolded Curriculum	0.5	1.50831144176794	0.879190212240344	A14a	0	1
544	8	Scaffolded Curriculum	-0.5	1.50831144176794	-0.582067758242222	A14a	0	0
545	8	Scaffolded Curriculum	-0.5	1.50831144176794	-1.06915374840308	A14a	0	0
546	8	Scaffolded Curriculum	0.5	1.50831144176794	-0.0949817680813667	A14a	0	0
547	8	Scaffolded Curriculum	-0.5	1.50831144176794	-0.0949817680813667	A14a	0	0
548	9	Curriculum	-0.5	1.50831144176794	0.392104222079488	A14a	0	0
549	9	Curriculum	-0.5	1.50831144176794	-0.582067758242222	A14a	0	0
550	9	Curriculum	-0.5	1.50831144176794	-0.0949817680813667	A14a	0	0
551	9	Curriculum	-0.5	1.50831144176794	-0.0949817680813667	A14a	0	1
552	9	Curriculum	-0.5	1.50831144176794	0.392104222079488	A14a	0	0
553	9	Curriculum	-0.5	1.50831144176794	0.392104222079488	A14a	0	0
554	9	Curriculum	-0.5	1.50831144176794	0.879190212240344	A14a	0	0
556	9	Curriculum	0.5	1.50831144176794	-0.0949817680813667	A14a	0	0
557	9	Curriculum	0.5	1.50831144176794	-1.06915374840308	A14a	0	1
558	9	Curriculum	0.5	1.50831144176794	-0.582067758242222	A14a	0	0
559	9	Curriculum	0.5	1.50831144176794	-0.582067758242222	A14a	0	0
560	9	Curriculum	0.5	1.50831144176794	-0.0949817680813667	A14a	0	1
561	9	Curriculum	0.5	1.50831144176794	0.392104222079488	A14a	0	0
562	9	Curriculum	0.5	1.50831144176794	-0.582067758242222	A14a	0	0
563	9	Curriculum	0.5	1.50831144176794	3.07107716796419	A14a	0	1
565	9	Curriculum	0.5	1.50831144176794	-1.06915374840308	A14a	0	1
566	9	Curriculum	0.5	1.50831144176794	0.148561226999061	A14a	0	0
567	9	Curriculum	0.5	1.50831144176794	-0.582067758242222	A14a	0	0
568	9	Curriculum	0.5	1.50831144176794	0.392104222079488	A14a	0	0
569	9	Curriculum	0.5	1.50831144176794	-0.0949817680813667	A14a	0	1
570	9	Curriculum	0.5	1.50831144176794	-0.582067758242222	A14a	0	0
571	10	Traditional	-0.5	-1.10408499743847	-0.582067758242222	A14a	0	0
572	10	Traditional	-0.5	-1.10408499743847	0.635647217159916	A14a	0	0
573	10	Traditional	-0.5	-1.10408499743847	0.879190212240344	A14a	0	0
574	10	Traditional	-0.5	-1.10408499743847	-1.06915374840308	A14a	0	0
575	10	Traditional	-0.5	-1.10408499743847	-0.0949817680813667	A14a	0	0
576	10	Traditional	-0.5	-1.10408499743847	0.392104222079488	A14a	0	0
577	10	Traditional	-0.5	-1.10408499743847	0.635647217159916	A14a	0	1
578	10	Traditional	-0.5	-1.10408499743847	0.392104222079488	A14a	0	0
579	10	Traditional	-0.5	-1.10408499743847	-0.0949817680813667	A14a	0	1
580	10	Traditional	0.5	-1.10408499743847	-0.0949817680813667	A14a	0	0
581	10	Traditional	0.5	-1.10408499743847	0.392104222079488	A14a	0	1
582	10	Traditional	0.5	-1.10408499743847	-0.0949817680813667	A14a	0	0
583	10	Traditional	0.5	-1.10408499743847	0.635647217159916	A14a	0	0
584	10	Traditional	0.5	-1.10408499743847	0.879190212240344	A14a	0	1
585	10	Traditional	0.5	-1.10408499743847	1.85336219256205	A14a	0	0
586	10	Traditional	0.5	-1.10408499743847	-1.06915374840308	A14a	0	0
588	10	Traditional	0.5	-1.10408499743847	0.392104222079488	A14a	0	0
589	10	Traditional	0.5	-1.10408499743847	-0.582067758242222	A14a	0	0
590	10	Traditional	0.5	-1.10408499743847	-1.06915374840308	A14a	0	0
591	10	Traditional	0.5	-1.10408499743847	-1.06915374840308	A14a	0	0
592	10	Traditional	0.5	-1.10408499743847	-1.06915374840308	A14a	0	0
593	11	Scaffolded Curriculum	0.5	1.00034546747781	-0.582067758242222	A14a	0	1
594	11	Scaffolded Curriculum	-0.5	1.00034546747781	-0.582067758242222	A14a	0	1
595	11	Scaffolded Curriculum	-0.5	1.00034546747781	-0.582067758242222	A14a	0	0
596	11	Scaffolded Curriculum	-0.5	1.00034546747781	0.148561226999061	A14a	0	0
597	11	Scaffolded Curriculum	0.5	1.00034546747781	1.60981919748163	A14a	0	0
598	11	Scaffolded Curriculum	0.5	1.00034546747781	0.635647217159916	A14a	0	0
599	11	Scaffolded Curriculum	0.5	1.00034546747781	2.34044818272291	A14a	0	0
600	11	Scaffolded Curriculum	0.5	1.00034546747781	1.12273320732077	A14a	0	0
601	11	Scaffolded Curriculum	-0.5	1.00034546747781	0.879190212240344	A14a	0	1
602	11	Scaffolded Curriculum	0.5	1.00034546747781	-1.06915374840308	A14a	0	0
603	11	Scaffolded Curriculum	-0.5	1.00034546747781	-1.06915374840308	A14a	0	1
604	11	Scaffolded Curriculum	-0.5	1.00034546747781	-1.06915374840308	A14a	0	0
605	11	Scaffolded Curriculum	0.5	1.00034546747781	0.392104222079488	A14a	0	1
606	11	Scaffolded Curriculum	-0.5	1.00034546747781	-0.0949817680813667	A14a	0	1
608	11	Scaffolded Curriculum	-0.5	1.00034546747781	-0.0949817680813667	A14a	0	1
609	11	Scaffolded Curriculum	0.5	1.00034546747781	0.879190212240344	A14a	0	0
610	11	Scaffolded Curriculum	-0.5	1.00034546747781	0.392104222079488	A14a	0	0
611	11	Scaffolded Curriculum	0.5	1.00034546747781	0.879190212240344	A14a	0	1
613	12	Curriculum	0.5	1.00034546747781	0.392104222079488	A14a	0	0
614	12	Curriculum	0.5	1.00034546747781	1.3662762024012	A14a	0	1
615	12	Curriculum	0.5	1.00034546747781	-1.06915374840308	A14a	0	0
616	12	Curriculum	0.5	1.00034546747781	0.879190212240344	A14a	0	0
617	12	Curriculum	0.5	1.00034546747781	-0.582067758242222	A14a	0	1
618	12	Curriculum	0.5	1.00034546747781	-0.0949817680813667	A14a	0	0
619	12	Curriculum	0.5	1.00034546747781	0.392104222079488	A14a	0	0
620	12	Curriculum	0.5	1.00034546747781	-1.06915374840308	A14a	0	0
621	12	Curriculum	-0.5	1.00034546747781	-1.06915374840308	A14a	0	1
622	12	Curriculum	0.5	1.00034546747781	-1.06915374840308	A14a	0	0
623	12	Curriculum	0.5	1.00034546747781	1.85336219256205	A14a	0	1
626	12	Curriculum	-0.5	1.00034546747781	-0.582067758242222	A14a	0	1
627	12	Curriculum	-0.5	1.00034546747781	-0.338524763161794	A14a	0	0
628	12	Curriculum	0.5	1.00034546747781	-0.0949817680813667	A14a	0	0
629	12	Curriculum	0.5	1.00034546747781	-0.0949817680813667	A14a	0	1
630	12	Curriculum	0.5	1.00034546747781	0.392104222079488	A14a	0	0
631	12	Curriculum	0.5	1.00034546747781	-1.06915374840308	A14a	0	1
632	12	Curriculum	-0.5	1.00034546747781	-0.0949817680813667	A14a	0	1
633	12	Curriculum	0.5	1.00034546747781	1.3662762024012	A14a	0	0
634	12	Curriculum	-0.5	1.00034546747781	-0.0949817680813667	A14a	0	1
635	13	Traditional	0.5	1.00034546747781	-0.338524763161794	A14a	0	0
636	13	Traditional	0.5	1.00034546747781	-1.06915374840308	A14a	0	0
637	13	Traditional	-0.5	1.00034546747781	-1.06915374840308	A14a	0	0
638	13	Traditional	0.5	1.00034546747781	-0.0949817680813667	A14a	0	0
639	13	Traditional	-0.5	1.00034546747781	-1.06915374840308	A14a	0	0
640	13	Traditional	0.5	1.00034546747781	-0.338524763161794	A14a	0	0
641	13	Traditional	0.5	1.00034546747781	-0.582067758242222	A14a	0	0
642	13	Traditional	0.5	1.00034546747781	-1.06915374840308	A14a	0	0
643	13	Traditional	0.5	1.00034546747781	0.635647217159916	A14a	0	0
644	13	Traditional	0.5	1.00034546747781	-1.06915374840308	A14a	0	0
645	13	Traditional	-0.5	1.00034546747781	-0.582067758242222	A14a	0	0
647	13	Traditional	0.5	1.00034546747781	-0.582067758242222	A14a	0	0
648	13	Traditional	-0.5	1.00034546747781	-1.06915374840308	A14a	0	0
650	13	Traditional	0.5	1.00034546747781	-0.582067758242222	A14a	0	0
651	13	Traditional	0.5	1.00034546747781	-1.06915374840308	A14a	0	0
668	15	Scaffolded Curriculum	-0.5	-0.668685590904066	-1.06915374840308	A14a	0	0
669	15	Scaffolded Curriculum	-0.5	-0.668685590904066	-1.06915374840308	A14a	0	1
670	15	Scaffolded Curriculum	-0.5	-0.668685590904066	-0.338524763161794	A14a	0	1
671	15	Scaffolded Curriculum	-0.5	-0.668685590904066	-0.0949817680813667	A14a	0	1
672	15	Scaffolded Curriculum	-0.5	-0.668685590904066	0.392104222079488	A14a	0	1
673	15	Scaffolded Curriculum	-0.5	-0.668685590904066	-1.06915374840308	A14a	0	1
674	15	Scaffolded Curriculum	-0.5	-0.668685590904066	-1.06915374840308	A14a	0	0
675	15	Scaffolded Curriculum	-0.5	-0.668685590904066	2.09690518764248	A14a	0	1
676	15	Scaffolded Curriculum	0.5	-0.668685590904066	1.85336219256205	A14a	0	0
677	15	Scaffolded Curriculum	0.5	-0.668685590904066	0.392104222079488	A14a	0	0
678	15	Scaffolded Curriculum	0.5	-0.668685590904066	-1.06915374840308	A14a	0	1
679	15	Scaffolded Curriculum	0.5	-0.668685590904066	0.879190212240344	A14a	0	1
680	15	Scaffolded Curriculum	0.5	-0.668685590904066	-0.0949817680813667	A14a	0	1
681	15	Scaffolded Curriculum	0.5	-0.668685590904066	1.3662762024012	A14a	0	0
682	15	Scaffolded Curriculum	0.5	-0.668685590904066	-0.582067758242222	A14a	0	1
683	15	Scaffolded Curriculum	0.5	-0.668685590904066	2.34044818272291	A14a	0	1
684	16	Traditional	-0.5	-0.668685590904066	0.392104222079488	A14a	0	0
685	16	Traditional	-0.5	-0.668685590904066	0.392104222079488	A14a	0	0
686	16	Traditional	-0.5	-0.668685590904066	0.392104222079488	A14a	0	0
687	16	Traditional	-0.5	-0.668685590904066	0.392104222079488	A14a	0	0
688	16	Traditional	-0.5	-0.668685590904066	0.879190212240344	A14a	0	0
689	16	Traditional	-0.5	-0.668685590904066	0.635647217159916	A14a	0	0
690	16	Traditional	0.5	-0.668685590904066	1.85336219256205	A14a	0	0
691	16	Traditional	0.5	-0.668685590904066	-0.0949817680813667	A14a	0	0
692	16	Traditional	0.5	-0.668685590904066	0.879190212240344	A14a	0	0
693	16	Traditional	0.5	-0.668685590904066	-1.06915374840308	A14a	0	0
694	16	Traditional	0.5	-0.668685590904066	1.85336219256205	A14a	0	1
695	16	Traditional	0.5	-0.668685590904066	1.85336219256205	A14a	0	0
696	16	Traditional	0.5	-0.668685590904066	-0.582067758242222	A14a	0	1
698	16	Traditional	0.5	-0.668685590904066	-0.0949817680813667	A14a	0	1
699	16	Traditional	0.5	-0.668685590904066	1.3662762024012	A14a	0	0
401	1	Curriculum	-0.5	-0.523552455392599	0.879190212240344	A14b	0	0
402	1	Curriculum	-0.5	-0.523552455392599	0.392104222079488	A14b	0	0
404	1	Curriculum	-0.5	-0.523552455392599	0.392104222079488	A14b	0	0
405	1	Curriculum	-0.5	-0.523552455392599	-0.0949817680813667	A14b	0	0
406	1	Curriculum	-0.5	-0.523552455392599	-0.0949817680813667	A14b	0	0
407	1	Curriculum	-0.5	-0.523552455392599	-1.06915374840308	A14b	0	0
408	1	Curriculum	0.5	-0.523552455392599	0.879190212240344	A14b	0	0
409	1	Curriculum	0.5	-0.523552455392599	-0.582067758242222	A14b	0	0
410	1	Curriculum	0.5	-0.523552455392599	-0.338524763161794	A14b	0	0
412	1	Curriculum	0.5	-0.523552455392599	3.31462016304462	A14b	0	0
413	1	Curriculum	0.5	-0.523552455392599	-0.0949817680813667	A14b	0	0
415	1	Curriculum	0.5	-0.523552455392599	-1.06915374840308	A14b	0	0
416	1	Curriculum	0.5	-0.523552455392599	-1.06915374840308	A14b	0	0
418	1	Curriculum	0.5	-0.523552455392599	1.85336219256205	A14b	0	0
420	1	Curriculum	0.5	-0.523552455392599	0.392104222079488	A14b	0	0
421	1	Curriculum	0.5	-0.523552455392599	-0.0949817680813667	A14b	0	1
422	2	Traditional	-0.5	-0.523552455392599	-1.06915374840308	A14b	0	0
423	2	Traditional	-0.5	-0.523552455392599	1.85336219256205	A14b	0	0
424	2	Traditional	-0.5	-0.523552455392599	-1.06915374840308	A14b	0	0
425	2	Traditional	-0.5	-0.523552455392599	-1.06915374840308	A14b	0	0
426	2	Traditional	-0.5	-0.523552455392599	-1.06915374840308	A14b	0	0
427	2	Traditional	-0.5	-0.523552455392599	-1.06915374840308	A14b	0	0
428	2	Traditional	-0.5	-0.523552455392599	0.392104222079488	A14b	0	0
429	2	Traditional	-0.5	-0.523552455392599	-1.06915374840308	A14b	0	0
431	2	Traditional	-0.5	-0.523552455392599	0.879190212240344	A14b	0	0
432	2	Traditional	0.5	-0.523552455392599	-0.582067758242222	A14b	0	0
433	2	Traditional	0.5	-0.523552455392599	-0.582067758242222	A14b	0	0
434	2	Traditional	0.5	-0.523552455392599	0.392104222079488	A14b	0	0
435	2	Traditional	0.5	-0.523552455392599	-1.06915374840308	A14b	0	0
437	2	Traditional	0.5	-0.523552455392599	-0.0949817680813667	A14b	0	0
438	2	Traditional	0.5	-0.523552455392599	-1.06915374840308	A14b	0	0
439	2	Traditional	0.5	-0.523552455392599	-0.582067758242222	A14b	0	0
440	3	Scaffolded Curriculum	-0.5	-0.7412521586598	-0.0949817680813667	A14b	0	0
441	3	Scaffolded Curriculum	0.5	-0.7412521586598	1.85336219256205	A14b	0	0
442	3	Scaffolded Curriculum	-0.5	-0.7412521586598	-1.06915374840308	A14b	0	0
443	3	Scaffolded Curriculum	-0.5	-0.7412521586598	-1.06915374840308	A14b	0	0
444	3	Scaffolded Curriculum	0.5	-0.7412521586598	2.09690518764248	A14b	0	0
445	3	Scaffolded Curriculum	0.5	-0.7412521586598	0.392104222079488	A14b	0	0
446	3	Scaffolded Curriculum	-0.5	-0.7412521586598	1.85336219256205	A14b	0	0
447	3	Scaffolded Curriculum	-0.5	-0.7412521586598	0.879190212240344	A14b	0	0
448	3	Scaffolded Curriculum	0.5	-0.7412521586598	-1.06915374840308	A14b	0	0
449	3	Scaffolded Curriculum	-0.5	-0.7412521586598	2.34044818272291	A14b	0	1
450	3	Scaffolded Curriculum	0.5	-0.7412521586598	-0.0949817680813667	A14b	0	0
451	3	Scaffolded Curriculum	0.5	-0.7412521586598	-1.06915374840308	A14b	0	0
452	3	Scaffolded Curriculum	-0.5	-0.7412521586598	-0.582067758242222	A14b	0	0
453	3	Scaffolded Curriculum	0.5	-0.7412521586598	-1.06915374840308	A14b	0	0
454	3	Scaffolded Curriculum	0.5	-0.7412521586598	-1.06915374840308	A14b	0	0
455	3	Scaffolded Curriculum	-0.5	-0.7412521586598	-1.06915374840308	A14b	0	0
456	4	Scaffolded Curriculum	-0.5	0.202113222164737	-0.0949817680813667	A14b	0	0
457	4	Scaffolded Curriculum	-0.5	0.202113222164737	-1.06915374840308	A14b	0	0
458	4	Scaffolded Curriculum	0.5	0.202113222164737	-1.06915374840308	A14b	0	0
459	4	Scaffolded Curriculum	-0.5	0.202113222164737	-0.0949817680813667	A14b	0	0
460	4	Scaffolded Curriculum	-0.5	0.202113222164737	-1.06915374840308	A14b	0	0
461	4	Scaffolded Curriculum	-0.5	0.202113222164737	-0.582067758242222	A14b	0	0
462	4	Scaffolded Curriculum	-0.5	0.202113222164737	1.12273320732077	A14b	0	0
463	4	Scaffolded Curriculum	-0.5	0.202113222164737	-0.582067758242222	A14b	0	0
464	4	Scaffolded Curriculum	-0.5	0.202113222164737	-1.06915374840308	A14b	0	0
465	4	Scaffolded Curriculum	0.5	0.202113222164737	1.3662762024012	A14b	0	0
466	4	Scaffolded Curriculum	0.5	0.202113222164737	0.635647217159916	A14b	0	0
467	4	Scaffolded Curriculum	0.5	0.202113222164737	-1.06915374840308	A14b	0	0
468	4	Scaffolded Curriculum	0.5	0.202113222164737	0.879190212240344	A14b	0	0
469	4	Scaffolded Curriculum	-0.5	0.202113222164737	-0.582067758242222	A14b	0	0
471	4	Scaffolded Curriculum	-0.5	0.202113222164737	-0.582067758242222	A14b	0	0
472	4	Scaffolded Curriculum	0.5	0.202113222164737	-0.582067758242222	A14b	0	0
473	4	Scaffolded Curriculum	-0.5	0.202113222164737	-0.0949817680813667	A14b	0	0
474	4	Scaffolded Curriculum	-0.5	0.202113222164737	-0.0949817680813667	A14b	0	0
475	5	Curriculum	-0.5	-0.886385294171267	-1.06915374840308	A14b	0	0
476	5	Curriculum	-0.5	-0.886385294171267	3.31462016304462	A14b	0	0
478	5	Curriculum	-0.5	-0.886385294171267	-1.06915374840308	A14b	0	1
479	5	Curriculum	-0.5	-0.886385294171267	-0.582067758242222	A14b	0	0
480	5	Curriculum	-0.5	-0.886385294171267	0.392104222079488	A14b	0	0
482	5	Curriculum	0.5	-0.886385294171267	1.3662762024012	A14b	0	0
483	5	Curriculum	0.5	-0.886385294171267	-1.06915374840308	A14b	0	0
484	5	Curriculum	0.5	-0.886385294171267	-0.0949817680813667	A14b	0	0
486	5	Curriculum	0.5	-0.886385294171267	-0.0949817680813667	A14b	0	0
487	5	Curriculum	0.5	-0.886385294171267	-1.06915374840308	A14b	0	0
489	5	Curriculum	0.5	-0.886385294171267	0.635647217159916	A14b	0	0
490	5	Curriculum	0.5	-0.886385294171267	-1.06915374840308	A14b	0	0
491	5	Curriculum	0.5	-0.886385294171267	0.392104222079488	A14b	0	0
492	5	Curriculum	-0.5	-0.886385294171267	-0.582067758242222	A14b	0	0
493	6	Scaffolded Curriculum	0.5	-1.1766515651942	1.3662762024012	A14b	0	1
494	6	Scaffolded Curriculum	0.5	-1.1766515651942	0.392104222079488	A14b	0	0
495	6	Scaffolded Curriculum	-0.5	-1.1766515651942	-0.582067758242222	A14b	0	0
496	6	Scaffolded Curriculum	0.5	-1.1766515651942	-0.0949817680813667	A14b	0	0
497	6	Scaffolded Curriculum	-0.5	-1.1766515651942	-0.0949817680813667	A14b	0	0
498	6	Scaffolded Curriculum	0.5	-1.1766515651942	0.392104222079488	A14b	0	0
499	6	Scaffolded Curriculum	0.5	-1.1766515651942	0.879190212240344	A14b	0	0
500	6	Scaffolded Curriculum	0.5	-1.1766515651942	0.879190212240344	A14b	0	0
501	6	Scaffolded Curriculum	-0.5	-1.1766515651942	1.85336219256205	A14b	0	0
502	6	Scaffolded Curriculum	0.5	-1.1766515651942	-0.582067758242222	A14b	0	0
503	6	Scaffolded Curriculum	0.5	-1.1766515651942	1.85336219256205	A14b	0	0
504	6	Scaffolded Curriculum	0.5	-1.1766515651942	0.879190212240344	A14b	0	0
505	6	Scaffolded Curriculum	0.5	-1.1766515651942	-0.582067758242222	A14b	0	0
506	6	Scaffolded Curriculum	-0.5	-1.1766515651942	0.879190212240344	A14b	0	0
507	6	Scaffolded Curriculum	-0.5	-1.1766515651942	2.58399117780334	A14b	0	0
508	6	Scaffolded Curriculum	0.5	-1.1766515651942	3.31462016304462	A14b	0	0
509	6	Scaffolded Curriculum	-0.5	-1.1766515651942	0.392104222079488	A14b	0	1
510	7	Traditional	0.5	-1.1766515651942	0.392104222079488	A14b	0	0
511	7	Traditional	-0.5	-1.1766515651942	0.392104222079488	A14b	0	0
512	7	Traditional	-0.5	-1.1766515651942	0.392104222079488	A14b	0	0
513	7	Traditional	0.5	-1.1766515651942	-1.06915374840308	A14b	0	0
514	7	Traditional	0.5	-1.1766515651942	-0.582067758242222	A14b	0	0
515	7	Traditional	-0.5	-1.1766515651942	-0.0949817680813667	A14b	0	0
516	7	Traditional	0.5	-1.1766515651942	-0.0949817680813667	A14b	0	0
517	7	Traditional	-0.5	-1.1766515651942	2.34044818272291	A14b	0	0
518	7	Traditional	0.5	-1.1766515651942	-0.0949817680813667	A14b	0	0
519	7	Traditional	0.5	-1.1766515651942	-0.582067758242222	A14b	0	0
520	7	Traditional	0.5	-1.1766515651942	-0.0949817680813667	A14b	0	0
521	7	Traditional	-0.5	-1.1766515651942	0.392104222079488	A14b	0	0
522	7	Traditional	-0.5	-1.1766515651942	-0.0949817680813667	A14b	0	0
523	7	Traditional	-0.5	-1.1766515651942	-1.06915374840308	A14b	0	0
524	7	Traditional	-0.5	-1.1766515651942	0.392104222079488	A14b	0	0
525	8	Scaffolded Curriculum	0.5	1.50831144176794	0.879190212240344	A14b	0	0
526	8	Scaffolded Curriculum	0.5	1.50831144176794	0.392104222079488	A14b	0	0
528	8	Scaffolded Curriculum	0.5	1.50831144176794	-0.0949817680813667	A14b	0	0
529	8	Scaffolded Curriculum	0.5	1.50831144176794	-1.06915374840308	A14b	0	0
530	8	Scaffolded Curriculum	0.5	1.50831144176794	0.392104222079488	A14b	0	0
531	8	Scaffolded Curriculum	0.5	1.50831144176794	1.60981919748163	A14b	0	0
532	8	Scaffolded Curriculum	0.5	1.50831144176794	-0.582067758242222	A14b	0	0
533	8	Scaffolded Curriculum	0.5	1.50831144176794	-0.0949817680813667	A14b	0	0
534	8	Scaffolded Curriculum	0.5	1.50831144176794	-0.582067758242222	A14b	0	0
535	8	Scaffolded Curriculum	0.5	1.50831144176794	0.392104222079488	A14b	0	0
536	8	Scaffolded Curriculum	-0.5	1.50831144176794	-0.582067758242222	A14b	0	0
537	8	Scaffolded Curriculum	0.5	1.50831144176794	-0.582067758242222	A14b	0	0
538	8	Scaffolded Curriculum	0.5	1.50831144176794	0.879190212240344	A14b	0	0
539	8	Scaffolded Curriculum	-0.5	1.50831144176794	0.392104222079488	A14b	0	0
540	8	Scaffolded Curriculum	-0.5	1.50831144176794	-1.06915374840308	A14b	0	0
541	8	Scaffolded Curriculum	-0.5	1.50831144176794	1.85336219256205	A14b	0	0
542	8	Scaffolded Curriculum	0.5	1.50831144176794	-0.0949817680813667	A14b	0	0
543	8	Scaffolded Curriculum	0.5	1.50831144176794	0.879190212240344	A14b	0	0
544	8	Scaffolded Curriculum	-0.5	1.50831144176794	-0.582067758242222	A14b	0	0
545	8	Scaffolded Curriculum	-0.5	1.50831144176794	-1.06915374840308	A14b	0	0
546	8	Scaffolded Curriculum	0.5	1.50831144176794	-0.0949817680813667	A14b	0	0
547	8	Scaffolded Curriculum	-0.5	1.50831144176794	-0.0949817680813667	A14b	0	0
548	9	Curriculum	-0.5	1.50831144176794	0.392104222079488	A14b	0	0
549	9	Curriculum	-0.5	1.50831144176794	-0.582067758242222	A14b	0	0
550	9	Curriculum	-0.5	1.50831144176794	-0.0949817680813667	A14b	0	0
551	9	Curriculum	-0.5	1.50831144176794	-0.0949817680813667	A14b	0	0
552	9	Curriculum	-0.5	1.50831144176794	0.392104222079488	A14b	0	0
553	9	Curriculum	-0.5	1.50831144176794	0.392104222079488	A14b	0	0
554	9	Curriculum	-0.5	1.50831144176794	0.879190212240344	A14b	0	0
556	9	Curriculum	0.5	1.50831144176794	-0.0949817680813667	A14b	0	0
557	9	Curriculum	0.5	1.50831144176794	-1.06915374840308	A14b	0	0
558	9	Curriculum	0.5	1.50831144176794	-0.582067758242222	A14b	0	0
559	9	Curriculum	0.5	1.50831144176794	-0.582067758242222	A14b	0	0
560	9	Curriculum	0.5	1.50831144176794	-0.0949817680813667	A14b	0	0
561	9	Curriculum	0.5	1.50831144176794	0.392104222079488	A14b	0	0
562	9	Curriculum	0.5	1.50831144176794	-0.582067758242222	A14b	0	0
563	9	Curriculum	0.5	1.50831144176794	3.07107716796419	A14b	0	0
565	9	Curriculum	0.5	1.50831144176794	-1.06915374840308	A14b	0	0
566	9	Curriculum	0.5	1.50831144176794	0.148561226999061	A14b	0	0
567	9	Curriculum	0.5	1.50831144176794	-0.582067758242222	A14b	0	0
568	9	Curriculum	0.5	1.50831144176794	0.392104222079488	A14b	0	0
569	9	Curriculum	0.5	1.50831144176794	-0.0949817680813667	A14b	0	0
570	9	Curriculum	0.5	1.50831144176794	-0.582067758242222	A14b	0	0
571	10	Traditional	-0.5	-1.10408499743847	-0.582067758242222	A14b	0	0
572	10	Traditional	-0.5	-1.10408499743847	0.635647217159916	A14b	0	0
573	10	Traditional	-0.5	-1.10408499743847	0.879190212240344	A14b	0	0
574	10	Traditional	-0.5	-1.10408499743847	-1.06915374840308	A14b	0	0
575	10	Traditional	-0.5	-1.10408499743847	-0.0949817680813667	A14b	0	0
576	10	Traditional	-0.5	-1.10408499743847	0.392104222079488	A14b	0	0
577	10	Traditional	-0.5	-1.10408499743847	0.635647217159916	A14b	0	0
578	10	Traditional	-0.5	-1.10408499743847	0.392104222079488	A14b	0	0
579	10	Traditional	-0.5	-1.10408499743847	-0.0949817680813667	A14b	0	0
580	10	Traditional	0.5	-1.10408499743847	-0.0949817680813667	A14b	0	0
581	10	Traditional	0.5	-1.10408499743847	0.392104222079488	A14b	0	0
582	10	Traditional	0.5	-1.10408499743847	-0.0949817680813667	A14b	0	0
583	10	Traditional	0.5	-1.10408499743847	0.635647217159916	A14b	0	0
584	10	Traditional	0.5	-1.10408499743847	0.879190212240344	A14b	0	0
585	10	Traditional	0.5	-1.10408499743847	1.85336219256205	A14b	0	0
586	10	Traditional	0.5	-1.10408499743847	-1.06915374840308	A14b	0	0
588	10	Traditional	0.5	-1.10408499743847	0.392104222079488	A14b	0	0
589	10	Traditional	0.5	-1.10408499743847	-0.582067758242222	A14b	0	0
590	10	Traditional	0.5	-1.10408499743847	-1.06915374840308	A14b	0	0
591	10	Traditional	0.5	-1.10408499743847	-1.06915374840308	A14b	0	0
592	10	Traditional	0.5	-1.10408499743847	-1.06915374840308	A14b	0	0
593	11	Scaffolded Curriculum	0.5	1.00034546747781	-0.582067758242222	A14b	0	0
594	11	Scaffolded Curriculum	-0.5	1.00034546747781	-0.582067758242222	A14b	0	0
595	11	Scaffolded Curriculum	-0.5	1.00034546747781	-0.582067758242222	A14b	0	0
596	11	Scaffolded Curriculum	-0.5	1.00034546747781	0.148561226999061	A14b	0	0
597	11	Scaffolded Curriculum	0.5	1.00034546747781	1.60981919748163	A14b	0	0
598	11	Scaffolded Curriculum	0.5	1.00034546747781	0.635647217159916	A14b	0	0
599	11	Scaffolded Curriculum	0.5	1.00034546747781	2.34044818272291	A14b	0	0
600	11	Scaffolded Curriculum	0.5	1.00034546747781	1.12273320732077	A14b	0	0
601	11	Scaffolded Curriculum	-0.5	1.00034546747781	0.879190212240344	A14b	0	0
602	11	Scaffolded Curriculum	0.5	1.00034546747781	-1.06915374840308	A14b	0	0
603	11	Scaffolded Curriculum	-0.5	1.00034546747781	-1.06915374840308	A14b	0	0
604	11	Scaffolded Curriculum	-0.5	1.00034546747781	-1.06915374840308	A14b	0	0
605	11	Scaffolded Curriculum	0.5	1.00034546747781	0.392104222079488	A14b	0	0
606	11	Scaffolded Curriculum	-0.5	1.00034546747781	-0.0949817680813667	A14b	0	0
608	11	Scaffolded Curriculum	-0.5	1.00034546747781	-0.0949817680813667	A14b	0	0
609	11	Scaffolded Curriculum	0.5	1.00034546747781	0.879190212240344	A14b	0	0
610	11	Scaffolded Curriculum	-0.5	1.00034546747781	0.392104222079488	A14b	0	0
611	11	Scaffolded Curriculum	0.5	1.00034546747781	0.879190212240344	A14b	0	0
613	12	Curriculum	0.5	1.00034546747781	0.392104222079488	A14b	0	0
614	12	Curriculum	0.5	1.00034546747781	1.3662762024012	A14b	0	0
615	12	Curriculum	0.5	1.00034546747781	-1.06915374840308	A14b	0	0
616	12	Curriculum	0.5	1.00034546747781	0.879190212240344	A14b	0	0
617	12	Curriculum	0.5	1.00034546747781	-0.582067758242222	A14b	0	0
618	12	Curriculum	0.5	1.00034546747781	-0.0949817680813667	A14b	0	0
619	12	Curriculum	0.5	1.00034546747781	0.392104222079488	A14b	0	0
620	12	Curriculum	0.5	1.00034546747781	-1.06915374840308	A14b	0	0
621	12	Curriculum	-0.5	1.00034546747781	-1.06915374840308	A14b	0	1
622	12	Curriculum	0.5	1.00034546747781	-1.06915374840308	A14b	0	0
623	12	Curriculum	0.5	1.00034546747781	1.85336219256205	A14b	0	1
626	12	Curriculum	-0.5	1.00034546747781	-0.582067758242222	A14b	0	0
627	12	Curriculum	-0.5	1.00034546747781	-0.338524763161794	A14b	0	0
628	12	Curriculum	0.5	1.00034546747781	-0.0949817680813667	A14b	0	0
629	12	Curriculum	0.5	1.00034546747781	-0.0949817680813667	A14b	0	1
630	12	Curriculum	0.5	1.00034546747781	0.392104222079488	A14b	0	0
631	12	Curriculum	0.5	1.00034546747781	-1.06915374840308	A14b	0	0
632	12	Curriculum	-0.5	1.00034546747781	-0.0949817680813667	A14b	0	0
633	12	Curriculum	0.5	1.00034546747781	1.3662762024012	A14b	0	0
634	12	Curriculum	-0.5	1.00034546747781	-0.0949817680813667	A14b	0	0
635	13	Traditional	0.5	1.00034546747781	-0.338524763161794	A14b	0	0
636	13	Traditional	0.5	1.00034546747781	-1.06915374840308	A14b	0	0
637	13	Traditional	-0.5	1.00034546747781	-1.06915374840308	A14b	0	0
638	13	Traditional	0.5	1.00034546747781	-0.0949817680813667	A14b	0	0
639	13	Traditional	-0.5	1.00034546747781	-1.06915374840308	A14b	0	0
640	13	Traditional	0.5	1.00034546747781	-0.338524763161794	A14b	0	0
641	13	Traditional	0.5	1.00034546747781	-0.582067758242222	A14b	0	0
642	13	Traditional	0.5	1.00034546747781	-1.06915374840308	A14b	0	0
643	13	Traditional	0.5	1.00034546747781	0.635647217159916	A14b	0	0
644	13	Traditional	0.5	1.00034546747781	-1.06915374840308	A14b	0	0
645	13	Traditional	-0.5	1.00034546747781	-0.582067758242222	A14b	0	0
647	13	Traditional	0.5	1.00034546747781	-0.582067758242222	A14b	0	0
648	13	Traditional	-0.5	1.00034546747781	-1.06915374840308	A14b	0	0
650	13	Traditional	0.5	1.00034546747781	-0.582067758242222	A14b	0	0
651	13	Traditional	0.5	1.00034546747781	-1.06915374840308	A14b	0	0
668	15	Scaffolded Curriculum	-0.5	-0.668685590904066	-1.06915374840308	A14b	0	0
669	15	Scaffolded Curriculum	-0.5	-0.668685590904066	-1.06915374840308	A14b	0	0
670	15	Scaffolded Curriculum	-0.5	-0.668685590904066	-0.338524763161794	A14b	0	0
671	15	Scaffolded Curriculum	-0.5	-0.668685590904066	-0.0949817680813667	A14b	0	0
672	15	Scaffolded Curriculum	-0.5	-0.668685590904066	0.392104222079488	A14b	0	0
673	15	Scaffolded Curriculum	-0.5	-0.668685590904066	-1.06915374840308	A14b	0	0
674	15	Scaffolded Curriculum	-0.5	-0.668685590904066	-1.06915374840308	A14b	0	0
675	15	Scaffolded Curriculum	-0.5	-0.668685590904066	2.09690518764248	A14b	0	0
676	15	Scaffolded Curriculum	0.5	-0.668685590904066	1.85336219256205	A14b	0	0
677	15	Scaffolded Curriculum	0.5	-0.668685590904066	0.392104222079488	A14b	0	0
678	15	Scaffolded Curriculum	0.5	-0.668685590904066	-1.06915374840308	A14b	0	0
679	15	Scaffolded Curriculum	0.5	-0.668685590904066	0.879190212240344	A14b	0	0
680	15	Scaffolded Curriculum	0.5	-0.668685590904066	-0.0949817680813667	A14b	0	1
681	15	Scaffolded Curriculum	0.5	-0.668685590904066	1.3662762024012	A14b	0	0
682	15	Scaffolded Curriculum	0.5	-0.668685590904066	-0.582067758242222	A14b	0	0
683	15	Scaffolded Curriculum	0.5	-0.668685590904066	2.34044818272291	A14b	0	1
684	16	Traditional	-0.5	-0.668685590904066	0.392104222079488	A14b	0	0
685	16	Traditional	-0.5	-0.668685590904066	0.392104222079488	A14b	0	0
686	16	Traditional	-0.5	-0.668685590904066	0.392104222079488	A14b	0	0
687	16	Traditional	-0.5	-0.668685590904066	0.392104222079488	A14b	0	0
688	16	Traditional	-0.5	-0.668685590904066	0.879190212240344	A14b	0	0
689	16	Traditional	-0.5	-0.668685590904066	0.635647217159916	A14b	0	0
690	16	Traditional	0.5	-0.668685590904066	1.85336219256205	A14b	0	0
691	16	Traditional	0.5	-0.668685590904066	-0.0949817680813667	A14b	0	0
692	16	Traditional	0.5	-0.668685590904066	0.879190212240344	A14b	0	0
693	16	Traditional	0.5	-0.668685590904066	-1.06915374840308	A14b	0	0
694	16	Traditional	0.5	-0.668685590904066	1.85336219256205	A14b	0	0
695	16	Traditional	0.5	-0.668685590904066	1.85336219256205	A14b	0	0
696	16	Traditional	0.5	-0.668685590904066	-0.582067758242222	A14b	0	0
698	16	Traditional	0.5	-0.668685590904066	-0.0949817680813667	A14b	0	0
699	16	Traditional	0.5	-0.668685590904066	1.3662762024012	A14b	0	0
401	1	Curriculum	-0.5	-0.523552455392599	0.879190212240344	A15a	0	1
402	1	Curriculum	-0.5	-0.523552455392599	0.392104222079488	A15a	0	1
404	1	Curriculum	-0.5	-0.523552455392599	0.392104222079488	A15a	0	0
405	1	Curriculum	-0.5	-0.523552455392599	-0.0949817680813667	A15a	0	1
406	1	Curriculum	-0.5	-0.523552455392599	-0.0949817680813667	A15a	0	1
407	1	Curriculum	-0.5	-0.523552455392599	-1.06915374840308	A15a	0	1
408	1	Curriculum	0.5	-0.523552455392599	0.879190212240344	A15a	0	1
409	1	Curriculum	0.5	-0.523552455392599	-0.582067758242222	A15a	0	1
410	1	Curriculum	0.5	-0.523552455392599	-0.338524763161794	A15a	0	1
412	1	Curriculum	0.5	-0.523552455392599	3.31462016304462	A15a	0	1
413	1	Curriculum	0.5	-0.523552455392599	-0.0949817680813667	A15a	0	1
415	1	Curriculum	0.5	-0.523552455392599	-1.06915374840308	A15a	0	1
416	1	Curriculum	0.5	-0.523552455392599	-1.06915374840308	A15a	0	1
418	1	Curriculum	0.5	-0.523552455392599	1.85336219256205	A15a	0	1
420	1	Curriculum	0.5	-0.523552455392599	0.392104222079488	A15a	0	1
421	1	Curriculum	0.5	-0.523552455392599	-0.0949817680813667	A15a	0	1
422	2	Traditional	-0.5	-0.523552455392599	-1.06915374840308	A15a	0	0
423	2	Traditional	-0.5	-0.523552455392599	1.85336219256205	A15a	0	0
424	2	Traditional	-0.5	-0.523552455392599	-1.06915374840308	A15a	0	0
425	2	Traditional	-0.5	-0.523552455392599	-1.06915374840308	A15a	0	1
426	2	Traditional	-0.5	-0.523552455392599	-1.06915374840308	A15a	0	1
427	2	Traditional	-0.5	-0.523552455392599	-1.06915374840308	A15a	0	1
428	2	Traditional	-0.5	-0.523552455392599	0.392104222079488	A15a	0	1
429	2	Traditional	-0.5	-0.523552455392599	-1.06915374840308	A15a	0	1
431	2	Traditional	-0.5	-0.523552455392599	0.879190212240344	A15a	0	1
432	2	Traditional	0.5	-0.523552455392599	-0.582067758242222	A15a	0	1
433	2	Traditional	0.5	-0.523552455392599	-0.582067758242222	A15a	0	0
434	2	Traditional	0.5	-0.523552455392599	0.392104222079488	A15a	0	1
435	2	Traditional	0.5	-0.523552455392599	-1.06915374840308	A15a	0	0
437	2	Traditional	0.5	-0.523552455392599	-0.0949817680813667	A15a	0	0
438	2	Traditional	0.5	-0.523552455392599	-1.06915374840308	A15a	0	0
439	2	Traditional	0.5	-0.523552455392599	-0.582067758242222	A15a	0	1
440	3	Scaffolded Curriculum	-0.5	-0.7412521586598	-0.0949817680813667	A15a	0	1
441	3	Scaffolded Curriculum	0.5	-0.7412521586598	1.85336219256205	A15a	0	1
442	3	Scaffolded Curriculum	-0.5	-0.7412521586598	-1.06915374840308	A15a	0	1
443	3	Scaffolded Curriculum	-0.5	-0.7412521586598	-1.06915374840308	A15a	0	0
444	3	Scaffolded Curriculum	0.5	-0.7412521586598	2.09690518764248	A15a	0	1
445	3	Scaffolded Curriculum	0.5	-0.7412521586598	0.392104222079488	A15a	0	1
446	3	Scaffolded Curriculum	-0.5	-0.7412521586598	1.85336219256205	A15a	0	1
447	3	Scaffolded Curriculum	-0.5	-0.7412521586598	0.879190212240344	A15a	0	0
448	3	Scaffolded Curriculum	0.5	-0.7412521586598	-1.06915374840308	A15a	0	1
449	3	Scaffolded Curriculum	-0.5	-0.7412521586598	2.34044818272291	A15a	0	1
450	3	Scaffolded Curriculum	0.5	-0.7412521586598	-0.0949817680813667	A15a	0	0
451	3	Scaffolded Curriculum	0.5	-0.7412521586598	-1.06915374840308	A15a	0	0
452	3	Scaffolded Curriculum	-0.5	-0.7412521586598	-0.582067758242222	A15a	0	1
453	3	Scaffolded Curriculum	0.5	-0.7412521586598	-1.06915374840308	A15a	0	1
454	3	Scaffolded Curriculum	0.5	-0.7412521586598	-1.06915374840308	A15a	0	1
455	3	Scaffolded Curriculum	-0.5	-0.7412521586598	-1.06915374840308	A15a	0	1
456	4	Scaffolded Curriculum	-0.5	0.202113222164737	-0.0949817680813667	A15a	0	1
457	4	Scaffolded Curriculum	-0.5	0.202113222164737	-1.06915374840308	A15a	0	1
458	4	Scaffolded Curriculum	0.5	0.202113222164737	-1.06915374840308	A15a	0	1
459	4	Scaffolded Curriculum	-0.5	0.202113222164737	-0.0949817680813667	A15a	0	1
460	4	Scaffolded Curriculum	-0.5	0.202113222164737	-1.06915374840308	A15a	0	1
461	4	Scaffolded Curriculum	-0.5	0.202113222164737	-0.582067758242222	A15a	0	1
462	4	Scaffolded Curriculum	-0.5	0.202113222164737	1.12273320732077	A15a	0	1
463	4	Scaffolded Curriculum	-0.5	0.202113222164737	-0.582067758242222	A15a	0	1
464	4	Scaffolded Curriculum	-0.5	0.202113222164737	-1.06915374840308	A15a	0	1
465	4	Scaffolded Curriculum	0.5	0.202113222164737	1.3662762024012	A15a	0	1
466	4	Scaffolded Curriculum	0.5	0.202113222164737	0.635647217159916	A15a	0	0
467	4	Scaffolded Curriculum	0.5	0.202113222164737	-1.06915374840308	A15a	0	1
468	4	Scaffolded Curriculum	0.5	0.202113222164737	0.879190212240344	A15a	0	1
469	4	Scaffolded Curriculum	-0.5	0.202113222164737	-0.582067758242222	A15a	0	1
471	4	Scaffolded Curriculum	-0.5	0.202113222164737	-0.582067758242222	A15a	0	1
472	4	Scaffolded Curriculum	0.5	0.202113222164737	-0.582067758242222	A15a	0	1
473	4	Scaffolded Curriculum	-0.5	0.202113222164737	-0.0949817680813667	A15a	0	0
474	4	Scaffolded Curriculum	-0.5	0.202113222164737	-0.0949817680813667	A15a	0	1
475	5	Curriculum	-0.5	-0.886385294171267	-1.06915374840308	A15a	0	1
476	5	Curriculum	-0.5	-0.886385294171267	3.31462016304462	A15a	0	1
478	5	Curriculum	-0.5	-0.886385294171267	-1.06915374840308	A15a	0	1
479	5	Curriculum	-0.5	-0.886385294171267	-0.582067758242222	A15a	0	1
480	5	Curriculum	-0.5	-0.886385294171267	0.392104222079488	A15a	0	1
482	5	Curriculum	0.5	-0.886385294171267	1.3662762024012	A15a	0	1
483	5	Curriculum	0.5	-0.886385294171267	-1.06915374840308	A15a	0	1
484	5	Curriculum	0.5	-0.886385294171267	-0.0949817680813667	A15a	0	1
486	5	Curriculum	0.5	-0.886385294171267	-0.0949817680813667	A15a	0	0
487	5	Curriculum	0.5	-0.886385294171267	-1.06915374840308	A15a	0	1
489	5	Curriculum	0.5	-0.886385294171267	0.635647217159916	A15a	0	1
490	5	Curriculum	0.5	-0.886385294171267	-1.06915374840308	A15a	0	1
491	5	Curriculum	0.5	-0.886385294171267	0.392104222079488	A15a	0	1
492	5	Curriculum	-0.5	-0.886385294171267	-0.582067758242222	A15a	0	1
493	6	Scaffolded Curriculum	0.5	-1.1766515651942	1.3662762024012	A15a	0	1
494	6	Scaffolded Curriculum	0.5	-1.1766515651942	0.392104222079488	A15a	0	1
495	6	Scaffolded Curriculum	-0.5	-1.1766515651942	-0.582067758242222	A15a	0	1
496	6	Scaffolded Curriculum	0.5	-1.1766515651942	-0.0949817680813667	A15a	0	1
497	6	Scaffolded Curriculum	-0.5	-1.1766515651942	-0.0949817680813667	A15a	0	0
498	6	Scaffolded Curriculum	0.5	-1.1766515651942	0.392104222079488	A15a	0	1
499	6	Scaffolded Curriculum	0.5	-1.1766515651942	0.879190212240344	A15a	0	1
500	6	Scaffolded Curriculum	0.5	-1.1766515651942	0.879190212240344	A15a	0	0
501	6	Scaffolded Curriculum	-0.5	-1.1766515651942	1.85336219256205	A15a	0	1
502	6	Scaffolded Curriculum	0.5	-1.1766515651942	-0.582067758242222	A15a	0	1
503	6	Scaffolded Curriculum	0.5	-1.1766515651942	1.85336219256205	A15a	0	0
504	6	Scaffolded Curriculum	0.5	-1.1766515651942	0.879190212240344	A15a	0	1
505	6	Scaffolded Curriculum	0.5	-1.1766515651942	-0.582067758242222	A15a	0	1
506	6	Scaffolded Curriculum	-0.5	-1.1766515651942	0.879190212240344	A15a	0	1
507	6	Scaffolded Curriculum	-0.5	-1.1766515651942	2.58399117780334	A15a	0	1
508	6	Scaffolded Curriculum	0.5	-1.1766515651942	3.31462016304462	A15a	0	1
509	6	Scaffolded Curriculum	-0.5	-1.1766515651942	0.392104222079488	A15a	0	1
510	7	Traditional	0.5	-1.1766515651942	0.392104222079488	A15a	0	1
511	7	Traditional	-0.5	-1.1766515651942	0.392104222079488	A15a	0	1
512	7	Traditional	-0.5	-1.1766515651942	0.392104222079488	A15a	0	1
513	7	Traditional	0.5	-1.1766515651942	-1.06915374840308	A15a	0	1
514	7	Traditional	0.5	-1.1766515651942	-0.582067758242222	A15a	0	1
515	7	Traditional	-0.5	-1.1766515651942	-0.0949817680813667	A15a	0	1
516	7	Traditional	0.5	-1.1766515651942	-0.0949817680813667	A15a	0	1
517	7	Traditional	-0.5	-1.1766515651942	2.34044818272291	A15a	0	1
518	7	Traditional	0.5	-1.1766515651942	-0.0949817680813667	A15a	0	0
519	7	Traditional	0.5	-1.1766515651942	-0.582067758242222	A15a	0	1
520	7	Traditional	0.5	-1.1766515651942	-0.0949817680813667	A15a	0	1
521	7	Traditional	-0.5	-1.1766515651942	0.392104222079488	A15a	0	1
522	7	Traditional	-0.5	-1.1766515651942	-0.0949817680813667	A15a	0	1
523	7	Traditional	-0.5	-1.1766515651942	-1.06915374840308	A15a	0	1
524	7	Traditional	-0.5	-1.1766515651942	0.392104222079488	A15a	0	1
525	8	Scaffolded Curriculum	0.5	1.50831144176794	0.879190212240344	A15a	0	1
526	8	Scaffolded Curriculum	0.5	1.50831144176794	0.392104222079488	A15a	0	1
528	8	Scaffolded Curriculum	0.5	1.50831144176794	-0.0949817680813667	A15a	0	1
529	8	Scaffolded Curriculum	0.5	1.50831144176794	-1.06915374840308	A15a	0	1
530	8	Scaffolded Curriculum	0.5	1.50831144176794	0.392104222079488	A15a	0	1
531	8	Scaffolded Curriculum	0.5	1.50831144176794	1.60981919748163	A15a	0	1
532	8	Scaffolded Curriculum	0.5	1.50831144176794	-0.582067758242222	A15a	0	1
533	8	Scaffolded Curriculum	0.5	1.50831144176794	-0.0949817680813667	A15a	0	1
534	8	Scaffolded Curriculum	0.5	1.50831144176794	-0.582067758242222	A15a	0	1
535	8	Scaffolded Curriculum	0.5	1.50831144176794	0.392104222079488	A15a	0	1
536	8	Scaffolded Curriculum	-0.5	1.50831144176794	-0.582067758242222	A15a	0	1
537	8	Scaffolded Curriculum	0.5	1.50831144176794	-0.582067758242222	A15a	0	1
538	8	Scaffolded Curriculum	0.5	1.50831144176794	0.879190212240344	A15a	0	1
539	8	Scaffolded Curriculum	-0.5	1.50831144176794	0.392104222079488	A15a	0	1
540	8	Scaffolded Curriculum	-0.5	1.50831144176794	-1.06915374840308	A15a	0	1
541	8	Scaffolded Curriculum	-0.5	1.50831144176794	1.85336219256205	A15a	0	1
542	8	Scaffolded Curriculum	0.5	1.50831144176794	-0.0949817680813667	A15a	0	1
543	8	Scaffolded Curriculum	0.5	1.50831144176794	0.879190212240344	A15a	0	1
544	8	Scaffolded Curriculum	-0.5	1.50831144176794	-0.582067758242222	A15a	0	1
545	8	Scaffolded Curriculum	-0.5	1.50831144176794	-1.06915374840308	A15a	0	1
546	8	Scaffolded Curriculum	0.5	1.50831144176794	-0.0949817680813667	A15a	0	1
547	8	Scaffolded Curriculum	-0.5	1.50831144176794	-0.0949817680813667	A15a	0	1
548	9	Curriculum	-0.5	1.50831144176794	0.392104222079488	A15a	0	0
549	9	Curriculum	-0.5	1.50831144176794	-0.582067758242222	A15a	0	1
550	9	Curriculum	-0.5	1.50831144176794	-0.0949817680813667	A15a	0	1
551	9	Curriculum	-0.5	1.50831144176794	-0.0949817680813667	A15a	0	1
552	9	Curriculum	-0.5	1.50831144176794	0.392104222079488	A15a	0	1
553	9	Curriculum	-0.5	1.50831144176794	0.392104222079488	A15a	0	1
554	9	Curriculum	-0.5	1.50831144176794	0.879190212240344	A15a	0	1
556	9	Curriculum	0.5	1.50831144176794	-0.0949817680813667	A15a	0	1
557	9	Curriculum	0.5	1.50831144176794	-1.06915374840308	A15a	0	0
558	9	Curriculum	0.5	1.50831144176794	-0.582067758242222	A15a	0	1
559	9	Curriculum	0.5	1.50831144176794	-0.582067758242222	A15a	0	1
560	9	Curriculum	0.5	1.50831144176794	-0.0949817680813667	A15a	0	1
561	9	Curriculum	0.5	1.50831144176794	0.392104222079488	A15a	0	1
562	9	Curriculum	0.5	1.50831144176794	-0.582067758242222	A15a	0	0
563	9	Curriculum	0.5	1.50831144176794	3.07107716796419	A15a	0	0
565	9	Curriculum	0.5	1.50831144176794	-1.06915374840308	A15a	0	0
566	9	Curriculum	0.5	1.50831144176794	0.148561226999061	A15a	0	1
567	9	Curriculum	0.5	1.50831144176794	-0.582067758242222	A15a	0	1
568	9	Curriculum	0.5	1.50831144176794	0.392104222079488	A15a	0	1
569	9	Curriculum	0.5	1.50831144176794	-0.0949817680813667	A15a	0	1
570	9	Curriculum	0.5	1.50831144176794	-0.582067758242222	A15a	0	1
571	10	Traditional	-0.5	-1.10408499743847	-0.582067758242222	A15a	0	1
572	10	Traditional	-0.5	-1.10408499743847	0.635647217159916	A15a	0	1
573	10	Traditional	-0.5	-1.10408499743847	0.879190212240344	A15a	0	0
574	10	Traditional	-0.5	-1.10408499743847	-1.06915374840308	A15a	0	0
575	10	Traditional	-0.5	-1.10408499743847	-0.0949817680813667	A15a	0	0
576	10	Traditional	-0.5	-1.10408499743847	0.392104222079488	A15a	0	1
577	10	Traditional	-0.5	-1.10408499743847	0.635647217159916	A15a	0	1
578	10	Traditional	-0.5	-1.10408499743847	0.392104222079488	A15a	0	0
579	10	Traditional	-0.5	-1.10408499743847	-0.0949817680813667	A15a	0	1
580	10	Traditional	0.5	-1.10408499743847	-0.0949817680813667	A15a	0	1
581	10	Traditional	0.5	-1.10408499743847	0.392104222079488	A15a	0	0
582	10	Traditional	0.5	-1.10408499743847	-0.0949817680813667	A15a	0	0
583	10	Traditional	0.5	-1.10408499743847	0.635647217159916	A15a	0	0
584	10	Traditional	0.5	-1.10408499743847	0.879190212240344	A15a	0	1
585	10	Traditional	0.5	-1.10408499743847	1.85336219256205	A15a	0	1
586	10	Traditional	0.5	-1.10408499743847	-1.06915374840308	A15a	0	0
588	10	Traditional	0.5	-1.10408499743847	0.392104222079488	A15a	0	1
589	10	Traditional	0.5	-1.10408499743847	-0.582067758242222	A15a	0	1
590	10	Traditional	0.5	-1.10408499743847	-1.06915374840308	A15a	0	1
591	10	Traditional	0.5	-1.10408499743847	-1.06915374840308	A15a	0	1
592	10	Traditional	0.5	-1.10408499743847	-1.06915374840308	A15a	0	0
593	11	Scaffolded Curriculum	0.5	1.00034546747781	-0.582067758242222	A15a	0	0
594	11	Scaffolded Curriculum	-0.5	1.00034546747781	-0.582067758242222	A15a	0	1
595	11	Scaffolded Curriculum	-0.5	1.00034546747781	-0.582067758242222	A15a	0	0
596	11	Scaffolded Curriculum	-0.5	1.00034546747781	0.148561226999061	A15a	0	1
597	11	Scaffolded Curriculum	0.5	1.00034546747781	1.60981919748163	A15a	0	1
598	11	Scaffolded Curriculum	0.5	1.00034546747781	0.635647217159916	A15a	0	1
599	11	Scaffolded Curriculum	0.5	1.00034546747781	2.34044818272291	A15a	0	0
600	11	Scaffolded Curriculum	0.5	1.00034546747781	1.12273320732077	A15a	0	1
601	11	Scaffolded Curriculum	-0.5	1.00034546747781	0.879190212240344	A15a	0	0
602	11	Scaffolded Curriculum	0.5	1.00034546747781	-1.06915374840308	A15a	0	1
603	11	Scaffolded Curriculum	-0.5	1.00034546747781	-1.06915374840308	A15a	0	1
604	11	Scaffolded Curriculum	-0.5	1.00034546747781	-1.06915374840308	A15a	0	0
605	11	Scaffolded Curriculum	0.5	1.00034546747781	0.392104222079488	A15a	0	1
606	11	Scaffolded Curriculum	-0.5	1.00034546747781	-0.0949817680813667	A15a	0	1
608	11	Scaffolded Curriculum	-0.5	1.00034546747781	-0.0949817680813667	A15a	0	0
609	11	Scaffolded Curriculum	0.5	1.00034546747781	0.879190212240344	A15a	0	1
610	11	Scaffolded Curriculum	-0.5	1.00034546747781	0.392104222079488	A15a	0	1
611	11	Scaffolded Curriculum	0.5	1.00034546747781	0.879190212240344	A15a	0	1
613	12	Curriculum	0.5	1.00034546747781	0.392104222079488	A15a	0	1
614	12	Curriculum	0.5	1.00034546747781	1.3662762024012	A15a	0	1
615	12	Curriculum	0.5	1.00034546747781	-1.06915374840308	A15a	0	0
616	12	Curriculum	0.5	1.00034546747781	0.879190212240344	A15a	0	1
617	12	Curriculum	0.5	1.00034546747781	-0.582067758242222	A15a	0	1
618	12	Curriculum	0.5	1.00034546747781	-0.0949817680813667	A15a	0	0
619	12	Curriculum	0.5	1.00034546747781	0.392104222079488	A15a	0	1
620	12	Curriculum	0.5	1.00034546747781	-1.06915374840308	A15a	0	0
621	12	Curriculum	-0.5	1.00034546747781	-1.06915374840308	A15a	0	1
622	12	Curriculum	0.5	1.00034546747781	-1.06915374840308	A15a	0	1
623	12	Curriculum	0.5	1.00034546747781	1.85336219256205	A15a	0	1
626	12	Curriculum	-0.5	1.00034546747781	-0.582067758242222	A15a	0	1
627	12	Curriculum	-0.5	1.00034546747781	-0.338524763161794	A15a	0	1
628	12	Curriculum	0.5	1.00034546747781	-0.0949817680813667	A15a	0	0
629	12	Curriculum	0.5	1.00034546747781	-0.0949817680813667	A15a	0	1
630	12	Curriculum	0.5	1.00034546747781	0.392104222079488	A15a	0	1
631	12	Curriculum	0.5	1.00034546747781	-1.06915374840308	A15a	0	1
632	12	Curriculum	-0.5	1.00034546747781	-0.0949817680813667	A15a	0	1
633	12	Curriculum	0.5	1.00034546747781	1.3662762024012	A15a	0	0
634	12	Curriculum	-0.5	1.00034546747781	-0.0949817680813667	A15a	0	1
635	13	Traditional	0.5	1.00034546747781	-0.338524763161794	A15a	0	1
636	13	Traditional	0.5	1.00034546747781	-1.06915374840308	A15a	0	0
637	13	Traditional	-0.5	1.00034546747781	-1.06915374840308	A15a	0	1
638	13	Traditional	0.5	1.00034546747781	-0.0949817680813667	A15a	0	1
639	13	Traditional	-0.5	1.00034546747781	-1.06915374840308	A15a	0	1
640	13	Traditional	0.5	1.00034546747781	-0.338524763161794	A15a	0	0
641	13	Traditional	0.5	1.00034546747781	-0.582067758242222	A15a	0	0
642	13	Traditional	0.5	1.00034546747781	-1.06915374840308	A15a	0	1
643	13	Traditional	0.5	1.00034546747781	0.635647217159916	A15a	0	1
644	13	Traditional	0.5	1.00034546747781	-1.06915374840308	A15a	0	1
645	13	Traditional	-0.5	1.00034546747781	-0.582067758242222	A15a	0	1
647	13	Traditional	0.5	1.00034546747781	-0.582067758242222	A15a	0	1
648	13	Traditional	-0.5	1.00034546747781	-1.06915374840308	A15a	0	1
650	13	Traditional	0.5	1.00034546747781	-0.582067758242222	A15a	0	1
651	13	Traditional	0.5	1.00034546747781	-1.06915374840308	A15a	0	1
668	15	Scaffolded Curriculum	-0.5	-0.668685590904066	-1.06915374840308	A15a	0	1
669	15	Scaffolded Curriculum	-0.5	-0.668685590904066	-1.06915374840308	A15a	0	0
670	15	Scaffolded Curriculum	-0.5	-0.668685590904066	-0.338524763161794	A15a	0	1
671	15	Scaffolded Curriculum	-0.5	-0.668685590904066	-0.0949817680813667	A15a	0	0
672	15	Scaffolded Curriculum	-0.5	-0.668685590904066	0.392104222079488	A15a	0	1
673	15	Scaffolded Curriculum	-0.5	-0.668685590904066	-1.06915374840308	A15a	0	1
674	15	Scaffolded Curriculum	-0.5	-0.668685590904066	-1.06915374840308	A15a	0	0
675	15	Scaffolded Curriculum	-0.5	-0.668685590904066	2.09690518764248	A15a	0	1
676	15	Scaffolded Curriculum	0.5	-0.668685590904066	1.85336219256205	A15a	0	0
677	15	Scaffolded Curriculum	0.5	-0.668685590904066	0.392104222079488	A15a	0	1
678	15	Scaffolded Curriculum	0.5	-0.668685590904066	-1.06915374840308	A15a	0	0
679	15	Scaffolded Curriculum	0.5	-0.668685590904066	0.879190212240344	A15a	0	0
680	15	Scaffolded Curriculum	0.5	-0.668685590904066	-0.0949817680813667	A15a	0	0
681	15	Scaffolded Curriculum	0.5	-0.668685590904066	1.3662762024012	A15a	0	1
682	15	Scaffolded Curriculum	0.5	-0.668685590904066	-0.582067758242222	A15a	0	1
683	15	Scaffolded Curriculum	0.5	-0.668685590904066	2.34044818272291	A15a	0	0
684	16	Traditional	-0.5	-0.668685590904066	0.392104222079488	A15a	0	1
685	16	Traditional	-0.5	-0.668685590904066	0.392104222079488	A15a	0	1
686	16	Traditional	-0.5	-0.668685590904066	0.392104222079488	A15a	0	1
687	16	Traditional	-0.5	-0.668685590904066	0.392104222079488	A15a	0	1
688	16	Traditional	-0.5	-0.668685590904066	0.879190212240344	A15a	0	0
689	16	Traditional	-0.5	-0.668685590904066	0.635647217159916	A15a	0	1
690	16	Traditional	0.5	-0.668685590904066	1.85336219256205	A15a	0	1
691	16	Traditional	0.5	-0.668685590904066	-0.0949817680813667	A15a	0	1
692	16	Traditional	0.5	-0.668685590904066	0.879190212240344	A15a	0	1
693	16	Traditional	0.5	-0.668685590904066	-1.06915374840308	A15a	0	1
694	16	Traditional	0.5	-0.668685590904066	1.85336219256205	A15a	0	1
695	16	Traditional	0.5	-0.668685590904066	1.85336219256205	A15a	0	0
696	16	Traditional	0.5	-0.668685590904066	-0.582067758242222	A15a	0	1
698	16	Traditional	0.5	-0.668685590904066	-0.0949817680813667	A15a	0	1
699	16	Traditional	0.5	-0.668685590904066	1.3662762024012	A15a	0	1
401	1	Curriculum	-0.5	-0.523552455392599	0.879190212240344	A15b	0	1
402	1	Curriculum	-0.5	-0.523552455392599	0.392104222079488	A15b	0	0
404	1	Curriculum	-0.5	-0.523552455392599	0.392104222079488	A15b	0	1
405	1	Curriculum	-0.5	-0.523552455392599	-0.0949817680813667	A15b	0	0
406	1	Curriculum	-0.5	-0.523552455392599	-0.0949817680813667	A15b	0	1
407	1	Curriculum	-0.5	-0.523552455392599	-1.06915374840308	A15b	0	1
408	1	Curriculum	0.5	-0.523552455392599	0.879190212240344	A15b	0	1
409	1	Curriculum	0.5	-0.523552455392599	-0.582067758242222	A15b	0	1
410	1	Curriculum	0.5	-0.523552455392599	-0.338524763161794	A15b	0	1
412	1	Curriculum	0.5	-0.523552455392599	3.31462016304462	A15b	0	0
413	1	Curriculum	0.5	-0.523552455392599	-0.0949817680813667	A15b	0	0
415	1	Curriculum	0.5	-0.523552455392599	-1.06915374840308	A15b	0	1
416	1	Curriculum	0.5	-0.523552455392599	-1.06915374840308	A15b	0	1
418	1	Curriculum	0.5	-0.523552455392599	1.85336219256205	A15b	0	1
420	1	Curriculum	0.5	-0.523552455392599	0.392104222079488	A15b	0	0
421	1	Curriculum	0.5	-0.523552455392599	-0.0949817680813667	A15b	0	1
422	2	Traditional	-0.5	-0.523552455392599	-1.06915374840308	A15b	0	0
423	2	Traditional	-0.5	-0.523552455392599	1.85336219256205	A15b	0	1
424	2	Traditional	-0.5	-0.523552455392599	-1.06915374840308	A15b	0	0
425	2	Traditional	-0.5	-0.523552455392599	-1.06915374840308	A15b	0	1
426	2	Traditional	-0.5	-0.523552455392599	-1.06915374840308	A15b	0	0
427	2	Traditional	-0.5	-0.523552455392599	-1.06915374840308	A15b	0	1
428	2	Traditional	-0.5	-0.523552455392599	0.392104222079488	A15b	0	1
429	2	Traditional	-0.5	-0.523552455392599	-1.06915374840308	A15b	0	1
431	2	Traditional	-0.5	-0.523552455392599	0.879190212240344	A15b	0	0
432	2	Traditional	0.5	-0.523552455392599	-0.582067758242222	A15b	0	1
433	2	Traditional	0.5	-0.523552455392599	-0.582067758242222	A15b	0	1
434	2	Traditional	0.5	-0.523552455392599	0.392104222079488	A15b	0	1
435	2	Traditional	0.5	-0.523552455392599	-1.06915374840308	A15b	0	0
437	2	Traditional	0.5	-0.523552455392599	-0.0949817680813667	A15b	0	0
438	2	Traditional	0.5	-0.523552455392599	-1.06915374840308	A15b	0	1
439	2	Traditional	0.5	-0.523552455392599	-0.582067758242222	A15b	0	0
440	3	Scaffolded Curriculum	-0.5	-0.7412521586598	-0.0949817680813667	A15b	0	0
441	3	Scaffolded Curriculum	0.5	-0.7412521586598	1.85336219256205	A15b	0	1
442	3	Scaffolded Curriculum	-0.5	-0.7412521586598	-1.06915374840308	A15b	0	0
443	3	Scaffolded Curriculum	-0.5	-0.7412521586598	-1.06915374840308	A15b	0	0
444	3	Scaffolded Curriculum	0.5	-0.7412521586598	2.09690518764248	A15b	0	0
445	3	Scaffolded Curriculum	0.5	-0.7412521586598	0.392104222079488	A15b	0	0
446	3	Scaffolded Curriculum	-0.5	-0.7412521586598	1.85336219256205	A15b	0	0
447	3	Scaffolded Curriculum	-0.5	-0.7412521586598	0.879190212240344	A15b	0	0
448	3	Scaffolded Curriculum	0.5	-0.7412521586598	-1.06915374840308	A15b	0	1
449	3	Scaffolded Curriculum	-0.5	-0.7412521586598	2.34044818272291	A15b	0	1
450	3	Scaffolded Curriculum	0.5	-0.7412521586598	-0.0949817680813667	A15b	0	0
451	3	Scaffolded Curriculum	0.5	-0.7412521586598	-1.06915374840308	A15b	0	0
452	3	Scaffolded Curriculum	-0.5	-0.7412521586598	-0.582067758242222	A15b	0	1
453	3	Scaffolded Curriculum	0.5	-0.7412521586598	-1.06915374840308	A15b	0	1
454	3	Scaffolded Curriculum	0.5	-0.7412521586598	-1.06915374840308	A15b	0	1
455	3	Scaffolded Curriculum	-0.5	-0.7412521586598	-1.06915374840308	A15b	0	1
456	4	Scaffolded Curriculum	-0.5	0.202113222164737	-0.0949817680813667	A15b	0	1
457	4	Scaffolded Curriculum	-0.5	0.202113222164737	-1.06915374840308	A15b	0	0
458	4	Scaffolded Curriculum	0.5	0.202113222164737	-1.06915374840308	A15b	0	1
459	4	Scaffolded Curriculum	-0.5	0.202113222164737	-0.0949817680813667	A15b	0	1
460	4	Scaffolded Curriculum	-0.5	0.202113222164737	-1.06915374840308	A15b	0	1
461	4	Scaffolded Curriculum	-0.5	0.202113222164737	-0.582067758242222	A15b	0	1
462	4	Scaffolded Curriculum	-0.5	0.202113222164737	1.12273320732077	A15b	0	1
463	4	Scaffolded Curriculum	-0.5	0.202113222164737	-0.582067758242222	A15b	0	1
464	4	Scaffolded Curriculum	-0.5	0.202113222164737	-1.06915374840308	A15b	0	1
465	4	Scaffolded Curriculum	0.5	0.202113222164737	1.3662762024012	A15b	0	1
466	4	Scaffolded Curriculum	0.5	0.202113222164737	0.635647217159916	A15b	0	1
467	4	Scaffolded Curriculum	0.5	0.202113222164737	-1.06915374840308	A15b	0	1
468	4	Scaffolded Curriculum	0.5	0.202113222164737	0.879190212240344	A15b	0	1
469	4	Scaffolded Curriculum	-0.5	0.202113222164737	-0.582067758242222	A15b	0	1
471	4	Scaffolded Curriculum	-0.5	0.202113222164737	-0.582067758242222	A15b	0	1
472	4	Scaffolded Curriculum	0.5	0.202113222164737	-0.582067758242222	A15b	0	0
473	4	Scaffolded Curriculum	-0.5	0.202113222164737	-0.0949817680813667	A15b	0	0
474	4	Scaffolded Curriculum	-0.5	0.202113222164737	-0.0949817680813667	A15b	0	1
475	5	Curriculum	-0.5	-0.886385294171267	-1.06915374840308	A15b	0	1
476	5	Curriculum	-0.5	-0.886385294171267	3.31462016304462	A15b	0	1
478	5	Curriculum	-0.5	-0.886385294171267	-1.06915374840308	A15b	0	1
479	5	Curriculum	-0.5	-0.886385294171267	-0.582067758242222	A15b	0	1
480	5	Curriculum	-0.5	-0.886385294171267	0.392104222079488	A15b	0	0
482	5	Curriculum	0.5	-0.886385294171267	1.3662762024012	A15b	0	1
483	5	Curriculum	0.5	-0.886385294171267	-1.06915374840308	A15b	0	1
484	5	Curriculum	0.5	-0.886385294171267	-0.0949817680813667	A15b	0	1
486	5	Curriculum	0.5	-0.886385294171267	-0.0949817680813667	A15b	0	0
487	5	Curriculum	0.5	-0.886385294171267	-1.06915374840308	A15b	0	1
489	5	Curriculum	0.5	-0.886385294171267	0.635647217159916	A15b	0	1
490	5	Curriculum	0.5	-0.886385294171267	-1.06915374840308	A15b	0	1
491	5	Curriculum	0.5	-0.886385294171267	0.392104222079488	A15b	0	1
492	5	Curriculum	-0.5	-0.886385294171267	-0.582067758242222	A15b	0	1
493	6	Scaffolded Curriculum	0.5	-1.1766515651942	1.3662762024012	A15b	0	0
494	6	Scaffolded Curriculum	0.5	-1.1766515651942	0.392104222079488	A15b	0	1
495	6	Scaffolded Curriculum	-0.5	-1.1766515651942	-0.582067758242222	A15b	0	0
496	6	Scaffolded Curriculum	0.5	-1.1766515651942	-0.0949817680813667	A15b	0	1
497	6	Scaffolded Curriculum	-0.5	-1.1766515651942	-0.0949817680813667	A15b	0	0
498	6	Scaffolded Curriculum	0.5	-1.1766515651942	0.392104222079488	A15b	0	0
499	6	Scaffolded Curriculum	0.5	-1.1766515651942	0.879190212240344	A15b	0	0
500	6	Scaffolded Curriculum	0.5	-1.1766515651942	0.879190212240344	A15b	0	1
501	6	Scaffolded Curriculum	-0.5	-1.1766515651942	1.85336219256205	A15b	0	0
502	6	Scaffolded Curriculum	0.5	-1.1766515651942	-0.582067758242222	A15b	0	1
503	6	Scaffolded Curriculum	0.5	-1.1766515651942	1.85336219256205	A15b	0	1
504	6	Scaffolded Curriculum	0.5	-1.1766515651942	0.879190212240344	A15b	0	1
505	6	Scaffolded Curriculum	0.5	-1.1766515651942	-0.582067758242222	A15b	0	1
506	6	Scaffolded Curriculum	-0.5	-1.1766515651942	0.879190212240344	A15b	0	1
507	6	Scaffolded Curriculum	-0.5	-1.1766515651942	2.58399117780334	A15b	0	1
508	6	Scaffolded Curriculum	0.5	-1.1766515651942	3.31462016304462	A15b	0	0
509	6	Scaffolded Curriculum	-0.5	-1.1766515651942	0.392104222079488	A15b	0	1
510	7	Traditional	0.5	-1.1766515651942	0.392104222079488	A15b	0	0
511	7	Traditional	-0.5	-1.1766515651942	0.392104222079488	A15b	0	1
512	7	Traditional	-0.5	-1.1766515651942	0.392104222079488	A15b	0	0
513	7	Traditional	0.5	-1.1766515651942	-1.06915374840308	A15b	0	1
514	7	Traditional	0.5	-1.1766515651942	-0.582067758242222	A15b	0	1
515	7	Traditional	-0.5	-1.1766515651942	-0.0949817680813667	A15b	0	1
516	7	Traditional	0.5	-1.1766515651942	-0.0949817680813667	A15b	0	0
517	7	Traditional	-0.5	-1.1766515651942	2.34044818272291	A15b	0	1
518	7	Traditional	0.5	-1.1766515651942	-0.0949817680813667	A15b	0	0
519	7	Traditional	0.5	-1.1766515651942	-0.582067758242222	A15b	0	1
520	7	Traditional	0.5	-1.1766515651942	-0.0949817680813667	A15b	0	1
521	7	Traditional	-0.5	-1.1766515651942	0.392104222079488	A15b	0	0
522	7	Traditional	-0.5	-1.1766515651942	-0.0949817680813667	A15b	0	1
523	7	Traditional	-0.5	-1.1766515651942	-1.06915374840308	A15b	0	0
524	7	Traditional	-0.5	-1.1766515651942	0.392104222079488	A15b	0	1
525	8	Scaffolded Curriculum	0.5	1.50831144176794	0.879190212240344	A15b	0	1
526	8	Scaffolded Curriculum	0.5	1.50831144176794	0.392104222079488	A15b	0	1
528	8	Scaffolded Curriculum	0.5	1.50831144176794	-0.0949817680813667	A15b	0	1
529	8	Scaffolded Curriculum	0.5	1.50831144176794	-1.06915374840308	A15b	0	1
530	8	Scaffolded Curriculum	0.5	1.50831144176794	0.392104222079488	A15b	0	1
531	8	Scaffolded Curriculum	0.5	1.50831144176794	1.60981919748163	A15b	0	0
532	8	Scaffolded Curriculum	0.5	1.50831144176794	-0.582067758242222	A15b	0	1
533	8	Scaffolded Curriculum	0.5	1.50831144176794	-0.0949817680813667	A15b	0	1
534	8	Scaffolded Curriculum	0.5	1.50831144176794	-0.582067758242222	A15b	0	1
535	8	Scaffolded Curriculum	0.5	1.50831144176794	0.392104222079488	A15b	0	1
536	8	Scaffolded Curriculum	-0.5	1.50831144176794	-0.582067758242222	A15b	0	1
537	8	Scaffolded Curriculum	0.5	1.50831144176794	-0.582067758242222	A15b	0	1
538	8	Scaffolded Curriculum	0.5	1.50831144176794	0.879190212240344	A15b	0	1
539	8	Scaffolded Curriculum	-0.5	1.50831144176794	0.392104222079488	A15b	0	0
540	8	Scaffolded Curriculum	-0.5	1.50831144176794	-1.06915374840308	A15b	0	1
541	8	Scaffolded Curriculum	-0.5	1.50831144176794	1.85336219256205	A15b	0	1
542	8	Scaffolded Curriculum	0.5	1.50831144176794	-0.0949817680813667	A15b	0	1
543	8	Scaffolded Curriculum	0.5	1.50831144176794	0.879190212240344	A15b	0	0
544	8	Scaffolded Curriculum	-0.5	1.50831144176794	-0.582067758242222	A15b	0	0
545	8	Scaffolded Curriculum	-0.5	1.50831144176794	-1.06915374840308	A15b	0	0
546	8	Scaffolded Curriculum	0.5	1.50831144176794	-0.0949817680813667	A15b	0	1
547	8	Scaffolded Curriculum	-0.5	1.50831144176794	-0.0949817680813667	A15b	0	1
548	9	Curriculum	-0.5	1.50831144176794	0.392104222079488	A15b	0	0
549	9	Curriculum	-0.5	1.50831144176794	-0.582067758242222	A15b	0	1
550	9	Curriculum	-0.5	1.50831144176794	-0.0949817680813667	A15b	0	0
551	9	Curriculum	-0.5	1.50831144176794	-0.0949817680813667	A15b	0	1
552	9	Curriculum	-0.5	1.50831144176794	0.392104222079488	A15b	0	0
553	9	Curriculum	-0.5	1.50831144176794	0.392104222079488	A15b	0	1
554	9	Curriculum	-0.5	1.50831144176794	0.879190212240344	A15b	0	1
556	9	Curriculum	0.5	1.50831144176794	-0.0949817680813667	A15b	0	1
557	9	Curriculum	0.5	1.50831144176794	-1.06915374840308	A15b	0	0
558	9	Curriculum	0.5	1.50831144176794	-0.582067758242222	A15b	0	0
559	9	Curriculum	0.5	1.50831144176794	-0.582067758242222	A15b	0	1
560	9	Curriculum	0.5	1.50831144176794	-0.0949817680813667	A15b	0	1
561	9	Curriculum	0.5	1.50831144176794	0.392104222079488	A15b	0	1
562	9	Curriculum	0.5	1.50831144176794	-0.582067758242222	A15b	0	1
563	9	Curriculum	0.5	1.50831144176794	3.07107716796419	A15b	0	1
565	9	Curriculum	0.5	1.50831144176794	-1.06915374840308	A15b	0	0
566	9	Curriculum	0.5	1.50831144176794	0.148561226999061	A15b	0	1
567	9	Curriculum	0.5	1.50831144176794	-0.582067758242222	A15b	0	0
568	9	Curriculum	0.5	1.50831144176794	0.392104222079488	A15b	0	0
569	9	Curriculum	0.5	1.50831144176794	-0.0949817680813667	A15b	0	0
570	9	Curriculum	0.5	1.50831144176794	-0.582067758242222	A15b	0	1
571	10	Traditional	-0.5	-1.10408499743847	-0.582067758242222	A15b	0	0
572	10	Traditional	-0.5	-1.10408499743847	0.635647217159916	A15b	0	1
573	10	Traditional	-0.5	-1.10408499743847	0.879190212240344	A15b	0	0
574	10	Traditional	-0.5	-1.10408499743847	-1.06915374840308	A15b	0	0
575	10	Traditional	-0.5	-1.10408499743847	-0.0949817680813667	A15b	0	1
576	10	Traditional	-0.5	-1.10408499743847	0.392104222079488	A15b	0	0
577	10	Traditional	-0.5	-1.10408499743847	0.635647217159916	A15b	0	1
578	10	Traditional	-0.5	-1.10408499743847	0.392104222079488	A15b	0	0
579	10	Traditional	-0.5	-1.10408499743847	-0.0949817680813667	A15b	0	0
580	10	Traditional	0.5	-1.10408499743847	-0.0949817680813667	A15b	0	0
581	10	Traditional	0.5	-1.10408499743847	0.392104222079488	A15b	0	0
582	10	Traditional	0.5	-1.10408499743847	-0.0949817680813667	A15b	0	0
583	10	Traditional	0.5	-1.10408499743847	0.635647217159916	A15b	0	1
584	10	Traditional	0.5	-1.10408499743847	0.879190212240344	A15b	0	1
585	10	Traditional	0.5	-1.10408499743847	1.85336219256205	A15b	0	0
586	10	Traditional	0.5	-1.10408499743847	-1.06915374840308	A15b	0	0
588	10	Traditional	0.5	-1.10408499743847	0.392104222079488	A15b	0	1
589	10	Traditional	0.5	-1.10408499743847	-0.582067758242222	A15b	0	0
590	10	Traditional	0.5	-1.10408499743847	-1.06915374840308	A15b	0	1
591	10	Traditional	0.5	-1.10408499743847	-1.06915374840308	A15b	0	1
592	10	Traditional	0.5	-1.10408499743847	-1.06915374840308	A15b	0	0
593	11	Scaffolded Curriculum	0.5	1.00034546747781	-0.582067758242222	A15b	0	0
594	11	Scaffolded Curriculum	-0.5	1.00034546747781	-0.582067758242222	A15b	0	1
595	11	Scaffolded Curriculum	-0.5	1.00034546747781	-0.582067758242222	A15b	0	1
[truncated: 6,321 more rows]
